# Supplementary material for: Challenges in homology search: HMMER3 and convergent evolution of coiled-coil regions
Source: Nucleic Acids Res. 2013 Apr 17;41(12):e121. doi: 10.1093/nar/gkt263 (PMC3695513; doi:10.1093/nar/gkt263)
Supplement: Supplementary Data [file supp_gkt263_nar-02941-met-n-2012-File007.xlsx]

## Sheet: GreedyByDomain Evalue0.01 
Greedy by domain, excluding families with diff seqGA to domGA (316 families), sorted by clan overlap
PfamA_acc	PfamA_id	Number of domains with overlaps	Cumulative of domains with overlaps %	Number of overlaps	Cumulative families	Number of overlapping clans	Total domains in family (before clan competition)	TMH	C20	C50	D20
PF04156	IncA	308	6.19095	498	1	61	1231	tmh	c20	-	-
PF01576	Myosin_tail_1	271	11.6382	412	2	49	2383	-	c20	c50	d20
PF13166	AAA_13	170	15.0553	318	3	45	986	-	c20	-	-
PF04582	Reo_sigmaC	116	17.3869	230	4	41	456	-	c20	-	-
PF04513	Baculo_PEP_C	52	18.4322	96	5	35	189	-	c20	-	-
PF06160	EzrA	28	18.995	51	6	25	669	-	c20	-	-
PF05701	DUF827	172	22.4523	202	7	23	474	-	c20	c50	d20
PF00038	Filament	35	23.1558	49	8	22	2315	-	c20	c50	-
PF05911	DUF869	15	23.4573	32	9	20	246	-	c20	c50	d20
PF00261	Tropomyosin	39	24.2412	58	10	19	1389	-	c20	c50	d20
PF07690	MFS_1	30	24.8442	30	11	19	175494	tmh	-	-	-
PF00015	MCPsignal	50	25.8492	59	12	17	20808	-	c20	-	-
PF08614	ATG16	26	26.3719	41	13	17	298	-	c20	-	d20
PF00769	ERM	11	26.593	17	14	15	311	-	c20	c50	d20
PF10473	Cenp-F_leu_zip	76	28.1206	84	15	14	138	-	c20	c50	-
PF12718	Tropomyosin_1	28	28.6834	36	16	14	964	-	c20	c50	d20
PF08317	Spc7	24	29.1658	34	17	14	183	-	c20	-	d20
PF12698	ABC2_membrane_3	60	30.3719	62	18	10	17995	tmh	-	-	-
PF12128	DUF3584	14	30.6533	15	19	10	173	tmh	c20	c50	d20
PF07926	TPR_MLP1_2	12	30.8945	17	20	10	193	-	c20	-	d20
PF02463	SMC_N	15	31.196	15	21	9	52176	-	c20	c50	-
PF11559	ADIP	13	31.4573	18	22	9	212	-	c20	-	-
PF12329	TMF_DNA_bd	10	31.6583	10	23	9	299	-	c20	-	-
PF06103	DUF948	8	31.8191	13	24	9	832	tmh	-	-	-
PF06009	Laminin_II	6	31.9397	9	25	8	183	-	c20	-	-
PF07423	DUF1510	13	32.201	14	26	7	576	tmh	-	-	d20
PF06008	Laminin_I	6	32.3216	8	27	7	184	-	c20	-	d20
PF10243	MIP-T3	10	32.5226	11	28	6	221	-	c20	-	d20
PF04977	DivIC	7	32.6633	8	29	6	3422	-	c20	-	-
PF03938	OmpH	7	32.804	8	30	6	1955	-	c20	-	-
PF02029	Caldesmon	20	33.206	21	31	5	189	-	c20	c50	d20
PF13567	DUF4131	12	33.4472	12	32	5	1859	tmh	-	-	-
PF04998	RNA_pol_Rpb1_5	11	33.6683	12	33	5	6099	-	-	-	-
PF07464	ApoLp-III	7	33.809	7	34	5	68	-	c20	c50	d20
PF02724	CDC45	6	33.9296	6	35	5	294	-	-	-	d20
PF00001	7tm_1	231	38.5729	231	36	4	38629	tmh	-	-	-
PF01497	Peripla_BP_2	83	40.2412	83	37	4	10224	-	-	-	-
PF07888	CALCOCO1	59	41.4271	59	38	4	233	-	c20	c50	d20
PF13425	O-antigen_lig	56	42.5528	58	39	4	5305	tmh	-	-	-
PF13458	Peripla_BP_6	19	42.9347	19	40	4	10858	-	-	-	-
PF00628	PHD	15	43.2362	16	41	4	6594	-	-	-	-
PF01925	TauE	14	43.5176	14	42	4	8566	tmh	-	-	-
PF09822	ABC_transp_aux	12	43.7588	13	43	4	634	-	-	-	-
PF00005	ABC_tran	11	43.9799	11	44	4	235656	-	-	-	-
PF02310	B12-binding	11	44.201	11	45	4	5829	-	-	-	-
PF13579	Glyco_trans_4_4	8	44.3618	8	46	4	14572	-	-	-	-
PF00057	Ldl_recept_a	8	44.5226	8	47	4	9385	-	-	-	-
PF00754	F5_F8_type_C	7	44.6633	7	48	4	6363	-	-	-	-
PF07705	CARDB	7	44.804	7	49	4	795	-	-	-	-
PF12072	DUF3552	6	44.9246	6	50	4	1439	-	c20	c50	d20
PF03548	LolA	6	45.0452	7	51	4	1691	-	-	-	-
PF13903	Claudin_2	5	45.1457	5	52	4	1397	tmh	-	-	-
PF13900	GVQW	5	45.2462	5	53	4	310	-	-	-	-
PF06005	DUF904	5	45.3467	5	54	4	560	-	c20	c50	-
PF05478	Prominin	4	45.4271	4	55	4	284	tmh	c20	-	-
PF10174	Cast	4	45.5075	5	56	4	314	-	c20	c50	d20
PF00589	Phage_integrase	4	45.5879	4	57	4	28962	-	-	-	-
PF13407	Peripla_BP_4	4	45.6683	4	58	4	24867	-	-	-	-
PF00107	ADH_zinc_N	4	45.7487	4	59	4	31285	-	-	-	-
PF00443	UCH	4	45.8291	4	60	4	5385	-	-	-	-
PF02535	Zip	4	45.9095	4	61	4	4597	tmh	-	-	-
PF09726	Macoilin	4	45.9899	5	62	4	149	tmh	c20	c50	d20
PF13620	CarboxypepD_reg	46	46.9146	50	63	3	14614	-	-	-	-
PF00704	Glyco_hydro_18	39	47.6985	39	64	3	7084	-	-	-	-
PF09073	BUD22	32	48.3417	41	65	3	233	-	c20	-	d20
PF00176	SNF2_N	29	48.9246	29	66	3	11427	-	-	-	-
PF00033	Cytochrom_B_N	21	49.3467	21	67	3	84874	tmh	-	-	-
PF09976	DUF2133	15	49.6482	15	68	3	1063	tmh	-	-	-
PF01061	ABC2_membrane	15	49.9497	15	69	3	17098	tmh	-	-	-
PF06011	TRP	12	50.191	12	70	3	461	tmh	-	-	-
PF13519	VWA_2	11	50.4121	11	71	3	11761	-	-	-	-
PF13715	Cna_B_2	9	50.593	9	72	3	10458	-	-	-	-
PF13472	Lipase_GDSL_2	8	50.7538	8	73	3	9399	-	-	-	-
PF09723	CxxC_CxxC_SSSS	7	50.8945	7	74	3	1087	-	-	-	-
PF05010	TACC	6	51.0151	6	75	3	139	-	c20	-	-
PF01298	Lipoprotein_5	6	51.1357	6	76	3	765	-	-	-	d20
PF13639	zf-RING_2	5	51.2362	5	77	3	16172	-	-	-	-
PF03302	VSP	5	51.3367	5	78	3	1304	tmh	-	-	-
PF00528	BPD_transp_1	4	51.4171	4	79	3	102093	tmh	-	-	-
PF13384	HTH_23	4	51.4975	4	80	3	8801	-	-	-	-
PF13432	TPR_16	4	51.5779	4	81	3	26207	-	-	-	-
PF04888	SseC	4	51.6583	4	82	3	639	tmh	c20	-	-
PF13499	EF_hand_5	4	51.7387	4	83	3	19906	-	-	-	-
PF01345	DUF11	3	51.799	3	84	3	5780	-	-	-	-
PF06305	DUF1049	3	51.8593	3	85	3	1479	tmh	-	-	-
PF13520	AA_permease_2	3	51.9196	4	86	3	26302	tmh	-	-	-
PF13424	TPR_12	3	51.9799	3	87	3	40719	-	-	-	-
PF05597	Phasin	3	52.0402	3	88	3	399	-	c20	-	-
PF13908	Shisa	3	52.1005	3	89	3	192	tmh	-	-	d20
PF05887	Trypan_PARP	3	52.1608	3	90	3	449	-	-	-	d20
PF07382	HC2	3	52.2211	3	91	3	505	-	-	-	d20
PF13828	DUF4190	3	52.2814	3	92	3	499	tmh	-	-	-
PF13851	GAS	3	52.3417	4	93	3	167	-	c20	c50	-
PF08281	Sigma70_r4_2	3	52.402	3	94	3	28006	-	-	-	-
PF01266	DAO	3	52.4623	3	95	3	38530	-	-	-	-
PF13949	ALIX_LYPXL_bnd	3	52.5226	4	96	3	408	-	c20	-	-	18
PF04906	Tweety	69	53.9095	69	97	2	235	tmh	-	-	-
PF13714	PEP_mutase	56	55.0352	56	98	2	4329	-	-	-	-
PF07996	T4SS	44	55.9196	44	99	2	369	-	c20	-	-
PF06440	DNA_pol3_theta	32	56.5628	32	100	2	377	-	-	-	-
PF01973	MAF_flag10	30	57.1658	30	101	2	750	-	-	-	-
PF11139	DUF2910	29	57.7487	29	102	2	680	tmh	-	-	-
PF04290	DctQ	27	58.2915	27	103	2	3735	tmh	-	-	-
PF01257	Complex1_24kDa	25	58.794	29	104	2	3265	-	-	-	-
PF06767	Sif	24	59.2764	24	105	2	221	-	-	-	-
PF10391	DNA_pol_lambd_f	22	59.7186	23	106	2	375	-	-	-	-
PF04956	TrbC	19	60.1005	19	107	2	1033	tmh	-	-	-
PF05818	TraT	17	60.4422	17	108	2	244	-	-	-	-
PF00348	polyprenyl_synt	16	60.7638	16	109	2	7871	-	-	-	-
PF00691	OmpA	16	61.0854	16	110	2	11605	-	-	-	-
PF04055	Radical_SAM	15	61.3869	15	111	2	45805	-	-	-	-
PF10110	GPDPase_memb	15	61.6884	15	112	2	750	tmh	-	-	-
PF06147	DUF968	14	61.9698	14	113	2	770	-	-	-	-
PF04893	Yip1	13	62.2312	13	114	2	1913	tmh	-	-	-
PF02830	V4R	13	62.4925	13	115	2	535	-	-	-	-
PF04860	Phage_portal	11	62.7136	11	116	2	2105	-	-	-	-
PF01456	Mucin	10	62.9146	10	117	2	981	-	-	-	d20
PF07127	Nodulin_late	10	63.1156	10	118	2	154	-	-	-	-
PF04247	SirB	9	63.2965	9	119	2	606	tmh	-	-	-
PF01047	MarR	9	63.4774	9	120	2	23299	-	-	-	-
PF04917	Shufflon_N	8	63.6382	8	121	2	241	tmh	-	-	-
PF07274	DUF1440	8	63.799	8	122	2	531	tmh	-	-	-
PF03600	CitMHS	8	63.9598	10	123	2	12247	tmh	-	-	-
PF11711	Tim54	7	64.1005	7	124	2	107	tmh	-	-	d20
PF06161	DUF975	7	64.2412	7	125	2	1355	tmh	-	-	-
PF07544	Med9	7	64.3819	7	126	2	126	-	c20	-	-
PF05231	MASE1	7	64.5226	7	127	2	1583	tmh	-	-	-
PF03188	Cytochrom_B561	7	64.6633	7	128	2	777	tmh	-	-	-
PF00130	C1_1	6	64.7839	6	129	2	3044	-	-	-	-
PF00664	ABC_membrane	6	64.9045	6	130	2	33137	tmh	-	-	-
PF05557	MAD	6	65.0251	6	131	2	282	-	c20	c50	d20
PF13518	HTH_28	6	65.1457	6	132	2	8725	-	-	-	-
PF12826	HHH_2	6	65.2663	6	133	2	4748	-	-	-	-
PF10670	DUF4198	6	65.3869	6	134	2	792	-	-	-	-
PF01044	Vinculin	6	65.5075	6	135	2	596	-	c20	-	d20
PF04155	Ground-like	6	65.6281	6	136	2	182	-	-	-	-
PF09807	DUF2348	6	65.7487	6	137	2	128	-	-	-	-
PF05739	SNARE	6	65.8693	6	138	2	2795	-	-	-	-
PF09980	DUF2214	6	65.9899	7	139	2	157	tmh	-	-	-
PF13088	BNR_2	5	66.0905	7	140	2	2089	-	-	-	-
PF10934	DUF2634	5	66.191	5	141	2	194	-	-	-	-
PF12127	YdfA_immunity	5	66.2915	5	142	2	367	tmh	c20	-	-
PF13937	DUF4212	5	66.392	5	143	2	412	tmh	-	-	-
PF03977	OAD_beta	5	66.4925	5	144	2	998	tmh	-	-	-
PF06605	Prophage_tail	5	66.593	5	145	2	590	-	-	-	-
PF08693	SKG6	5	66.6935	5	146	2	246	tmh	-	-	-
PF01915	Glyco_hydro_3_C	5	66.794	5	147	2	4119	-	-	-	-
PF00889	EF_TS	5	66.8945	5	148	2	3587	-	-	-	-
PF03551	PadR	5	66.995	5	149	2	5986	-	-	-	-
PF02411	MerT	5	67.0955	5	150	2	364	tmh	-	-	-
PF03888	MucB_RseB	4	67.1759	4	151	2	684	-	-	-	-
PF01741	MscL	4	67.2563	4	152	2	2263	tmh	-	-	-
PF10439	Bacteriocin_IIc	4	67.3367	4	153	2	451	-	-	-	-
PF13676	TIR_2	4	67.4171	4	154	2	3758	-	-	-	-
PF05975	EcsB	4	67.4975	4	155	2	921	tmh	-	-	-
PF02389	Cornifin	4	67.5779	4	156	2	227	-	-	-	-
PF10277	Frag1	4	67.6583	4	157	2	606	tmh	-	-	-
PF03351	DOMON	4	67.7387	4	158	2	702	-	-	-	-
PF00226	DnaJ	4	67.8191	4	159	2	18408	-	-	-	-
PF00616	RasGAP	4	67.8995	4	160	2	960	-	-	-	-
PF04952	AstE_AspA	4	67.9799	4	161	2	2178	-	-	-	-
PF03824	NicO	4	68.0603	4	162	2	1592	tmh	-	-	-
PF03066	Nucleoplasmin	4	68.1407	4	163	2	211	-	-	-	d20
PF00643	zf-B_box	4	68.2211	4	164	2	3005	-	-	-	-
PF13609	Porin_4	4	68.3015	4	165	2	7456	-	-	-	-
PF03568	Peptidase_C50	4	68.3819	4	166	2	269	-	-	-	-
PF05129	Elf1	4	68.4623	4	167	2	296	-	-	-	-
PF13414	TPR_11	4	68.5427	4	168	2	64566	-	-	-	-
PF05758	Ycf1	3	68.603	3	169	2	1047	tmh	c20	-	d20
PF06046	Sec6	3	68.6633	3	170	2	318	-	-	-	-
PF01127	Sdh_cyt	3	68.7236	3	171	2	3393	tmh	-	-	-
PF07902	Gp58	3	68.7839	3	172	2	152	-	c20	-	d20
PF06017	Myosin_TH1	3	68.8442	3	173	2	495	-	-	-	-
PF03958	Secretin_N	3	68.9045	3	174	2	4143	-	-	-	-
PF10101	DUF2339	3	68.9648	3	175	2	738	tmh	-	-	-
PF01032	FecCD	3	69.0251	3	176	2	15339	tmh	-	-	-
PF02687	FtsX	3	69.0854	3	177	2	24819	tmh	-	-	-
PF13923	zf-C3HC4_2	3	69.1457	3	178	2	19023	-	-	-	-
PF01988	VIT1	3	69.206	3	179	2	1895	tmh	-	-	-
PF04684	BAF1_ABF1	3	69.2663	3	180	2	42	-	c20	-	d20
PF00297	Ribosomal_L3	3	69.3266	3	181	2	3798	-	-	-	-
PF03706	UPF0104	3	69.3869	3	182	2	3255	tmh	-	-	-
PF10146	zf-C4H2	3	69.4472	3	183	2	82	-	c20	-	d20
PF12773	DZR	3	69.5075	3	184	2	1646	-	-	-	-
PF13094	CENP-Q	3	69.5678	3	185	2	114	-	c20	-	d20
PF02661	Fic	3	69.6281	3	186	2	4405	-	-	-	-
PF14351	DUF4401	3	69.6884	3	187	2	137	tmh	-	-	-
PF05622	HOOK	3	69.7487	3	188	2	309	-	c20	c50	d20
PF13561	adh_short_C2	3	69.809	3	189	2	59845	-	-	-	-
PF02132	RecR	3	69.8693	3	190	2	2791	-	-	-	-
PF00584	SecE	2	69.9095	2	191	2	3061	tmh	-	-	-
PF01486	K-box	2	69.9497	2	192	2	3737	-	c20	-	-
PF01956	DUF106	2	69.9899	2	193	2	469	tmh	-	-	-
PF14316	DUF4381	2	70.0302	2	194	2	311	tmh	-	-	-
PF00454	PI3_PI4_kinase	2	70.0704	2	195	2	2853	-	-	-	-
PF12700	HlyD_2	2	70.1106	2	196	2	22075	-	-	-	-
PF13505	OMP_b-brl	2	70.1508	2	197	2	11963	-	-	-	-
PF05203	Hom_end_hint	2	70.191	2	198	2	313	-	-	-	-
PF00638	Ran_BP1	2	70.2312	2	199	2	879	-	-	-	-
PF05130	FlgN	2	70.2714	2	200	2	1222	-	c20	-	-
PF03961	DUF342	2	70.3116	2	201	2	657	-	c20	-	-
PF13936	HTH_38	2	70.3518	2	202	2	3744	-	-	-	-
PF11583	AurF	2	70.392	2	203	2	402	-	-	-	-
PF11906	DUF3426	2	70.4322	2	204	2	356	-	-	-	-
PF04187	DUF399	2	70.4724	2	205	2	456	-	-	-	-
PF13599	Pentapeptide_4	2	70.5126	2	206	2	8870	-	-	-	-
PF01025	GrpE	2	70.5528	2	207	2	3600	-	c20	-	-
PF07870	DUF1657	2	70.593	2	208	2	437	-	-	-	-
PF12704	MacB_PCD	2	70.6332	2	209	2	15039	tmh	-	-	-
PF02796	HTH_7	2	70.6734	2	210	2	2830	-	-	-	-
PF01656	CbiA	2	70.7136	2	211	2	31320	-	-	-	-
PF12325	TMF_TATA_bd	2	70.7538	2	212	2	187	-	c20	c50	-
PF00156	Pribosyltran	2	70.794	2	213	2	27171	-	-	-	-
PF01392	Fz	2	70.8342	2	214	2	983	-	-	-	-
PF10498	IFT57	2	70.8744	2	215	2	124	-	c20	-	d20
PF00510	COX3	2	70.9146	2	216	2	10291	tmh	-	-	-
PF01027	Bax1-I	2	70.9548	2	217	2	4080	tmh	-	-	-
PF04012	PspA_IM30	2	70.995	2	218	2	1827	-	c20	-	-
PF03153	TFIIA	2	71.0352	2	219	2	360	-	-	-	d20
PF03606	DcuC	2	71.0754	2	220	2	3412	tmh	-	-	-
PF00041	fn3	2	71.1156	2	221	2	23968	-	-	-	-
PF07895	DUF1673	2	71.1558	2	222	2	44	tmh	-	-	-
PF00503	G-alpha	2	71.196	2	223	2	4186	-	-	-	-
PF13514	AAA_27	2	71.2362	2	224	2	1493	-	c20	-	d20
PF07992	Pyr_redox_2	2	71.2764	2	225	2	51096	-	-	-	-
PF00844	Gemini_coat	2	71.3166	2	226	2	3207	-	-	-	-
PF13621	Cupin_8	2	71.3568	2	227	2	1929	-	-	-	-
PF01034	Syndecan	2	71.397	2	228	2	220	tmh	-	-	d20
PF10779	XhlA	2	71.4372	2	229	2	394	tmh	c20	-	-
PF02486	Rep_trans	2	71.4774	2	230	2	1063	-	-	-	-
PF10067	DUF2306	2	71.5176	2	231	2	407	tmh	-	-	-
PF11593	Med3	2	71.5578	2	232	2	25	-	-	-	d20
PF00501	AMP-binding	2	71.598	2	233	2	45954	-	-	-	-
PF00373	FERM_M	2	71.6382	2	234	2	1885	-	-	-	-
PF04909	Amidohydro_2	2	71.6784	2	235	2	4567	-	-	-	-
PF09863	DUF2090	113	73.9497	113	236	1	432	-	-	-	-
PF14403	CP_ATPgrasp_2	77	75.4975	77	237	1	620	-	-	-	-
PF07506	RepB	41	76.3216	42	238	1	401	-	-	-	-
PF13625	Helicase_C_3	39	77.1055	39	239	1	842	-	-	-	-
PF04840	Vps16_C	35	77.809	35	240	1	281	-	-	-	-
PF03775	MinC_C	27	78.3518	27	241	1	1461	-	-	-	-
PF13244	DUF4040	21	78.7739	21	242	1	1125	tmh	-	-	-
PF00684	DnaJ_CXXCXGXG	20	79.1759	20	243	1	5051	-	-	-	-
PF10511	Cementoin	19	79.5578	19	244	1	112	-	-	-	-
PF06317	Arena_RNA_pol	18	79.9196	18	245	1	206	-	-	-	-
PF04919	DUF655	18	80.2814	18	246	1	134	-	-	-	-
PF00330	Aconitase	18	80.6432	18	247	1	9457	-	-	-	-
PF07142	DUF1388	16	80.9648	16	248	1	364	-	-	-	-
PF03398	Ist1	15	81.2663	15	249	1	434	-	-	-	-
PF04405	ScdA_N	14	81.5477	14	250	1	720	-	-	-	-
PF05827	ATP-synt_S1	13	81.809	13	251	1	183	tmh	-	-	-
PF05332	DUF743	12	82.0503	12	252	1	52	-	-	-	-
PF08510	PIG-P	11	82.2714	11	253	1	228	tmh	-	-	-
PF07324	DGCR6	11	82.4925	11	254	1	69	-	c20	-	-
PF10397	ADSL_C	11	82.7136	11	255	1	2347	-	-	-	-
PF06050	HGD-D	10	82.9146	10	256	1	1664	-	-	-	-
PF02108	FliH	10	83.1156	10	257	1	1563	-	-	-	-
PF10536	PMD	10	83.3166	10	258	1	1095	-	-	-	-
PF04818	CTD_bind	10	83.5176	10	259	1	495	-	-	-	-
PF07632	DUF1593	10	83.7186	10	260	1	126	-	-	-	-
PF06695	Sm_multidrug_ex	10	83.9196	10	261	1	287	tmh	-	-	-
PF13493	DUF4118	9	84.1005	9	262	1	1424	tmh	-	-	-
PF01311	Bac_export_1	9	84.2814	9	263	1	2243	tmh	-	-	-
PF12833	HTH_18	9	84.4623	9	264	1	37959	-	-	-	-
PF07875	Coat_F	9	84.6432	9	265	1	551	-	-	-	-
PF13701	DDE_Tnp_1_4	8	84.804	8	266	1	1064	-	-	-	-
PF10105	DUF2344	8	84.9648	8	267	1	496	-	-	-	-
PF12669	P12	8	85.1256	8	268	1	550	-	-	-	-
PF05247	FlhD	8	85.2864	8	269	1	490	-	-	-	-
PF10487	Nup188	8	85.4472	8	270	1	143	tmh	-	-	-
PF07471	Phage_Nu1	7	85.5879	7	271	1	408	-	c20	-	-
PF04777	Evr1_Alr	7	85.7286	7	272	1	592	-	-	-	-
PF10191	COG7	7	85.8693	7	273	1	172	-	c20	-	-
PF06455	NADH5_C	7	86.0101	7	274	1	8519	tmh	-	-	-
PF05191	ADK_lid	6	86.1307	6	275	1	4921	-	-	-	-
PF12759	HTH_Tnp_IS1	6	86.2513	6	276	1	828	-	-	-	-
PF14407	Frankia_peptide	6	86.3719	6	277	1	25	-	-	-	-
PF09801	SYS1	6	86.4925	6	278	1	217	tmh	-	-	-
PF08271	TF_Zn_Ribbon	6	86.6131	6	279	1	945	-	-	-	-
PF03807	F420_oxidored	6	86.7337	6	280	1	14526	-	-	-	-
PF01901	DUF70	6	86.8543	6	281	1	55	tmh	-	-	-
PF02867	Ribonuc_red_lgC	5	86.9548	5	282	1	5523	-	-	-	-
PF00420	Oxidored_q2	5	87.0553	5	283	1	7263	tmh	-	-	-
PF14243	DUF4343	5	87.1558	5	284	1	119	-	-	-	-
PF14354	Lar_restr_allev	5	87.2563	5	285	1	170	-	-	-	-
PF06869	DUF1258	5	87.3568	5	286	1	30	-	-	-	-
PF14369	zf-RING_3	5	87.4573	5	287	1	281	-	-	-	-
PF13665	DUF4150	5	87.5578	5	288	1	304	-	-	-	-
PF04791	LMBR1	5	87.6583	5	289	1	495	tmh	c20	-	-
PF07006	DUF1310	5	87.7588	5	290	1	262	tmh	-	-	-
PF07645	EGF_CA	5	87.8593	5	291	1	13047	-	-	-	-
PF08737	Rgp1	5	87.9598	5	292	1	262	-	-	-	d20
PF06594	HCBP_related	5	88.0603	5	293	1	678	-	-	-	-
PF13466	STAS_2	4	88.1407	4	294	1	4522	-	-	-	-
PF03033	Glyco_transf_28	4	88.2211	4	295	1	4214	-	-	-	-
PF07592	DDE_Tnp_ISAZ013	4	88.3015	4	296	1	267	-	-	-	-
PF09669	Phage_pRha	4	88.3819	4	297	1	983	-	-	-	-
PF12351	Fig1	4	88.4623	4	298	1	147	tmh	-	-	-
PF08398	Parvo_coat_N	4	88.5427	4	299	1	1049	-	-	-	d20
PF13671	AAA_33	4	88.6231	4	300	1	12414	-	-	-	-
PF06999	Suc_Fer-like	4	88.7035	4	301	1	458	-	-	-	-
PF03773	DUF318	4	88.7839	4	302	1	2100	tmh	-	-	-
PF09960	DUF2194	4	88.8643	4	303	1	82	-	-	-	-
PF14344	DUF4397	4	88.9447	4	304	1	646	-	-	-	-
PF04831	Popeye	4	89.0251	4	305	1	119	-	-	-	-
PF11114	Minor_capsid_2	4	89.1055	4	306	1	93	-	-	-	-
PF07639	YTV	4	89.1859	4	307	1	73	-	-	-	-
PF07233	DUF1425	4	89.2663	4	308	1	521	-	-	-	-
PF10060	DUF2298	4	89.3467	4	309	1	100	tmh	-	-	-
PF04705	TSNR_N	3	89.407	3	310	1	9	-	-	-	-
PF07085	DRTGG	3	89.4673	3	311	1	1919	-	-	-	-
PF08719	DUF1768	3	89.5276	3	312	1	739	-	-	-	-
PF06951	PLA2G12	3	89.5879	3	313	1	103	-	-	-	-
PF04790	Sarcoglycan_1	3	89.6482	3	314	1	167	tmh	-	-	-
PF12767	SAGA-Tad1	3	89.7085	3	315	1	245	-	-	-	d20
PF08967	DUF1884	3	89.7688	3	316	1	19	-	-	-	-
PF06224	DUF1006	3	89.8291	3	317	1	1043	-	-	-	-
PF06159	DUF974	3	89.8894	3	318	1	183	-	-	-	-
PF11188	DUF2975	3	89.9497	3	319	1	191	tmh	-	-	-
PF03677	UPF0137	3	90.0101	3	320	1	57	-	-	-	-
PF01385	OrfB_IS605	3	90.0704	3	321	1	4842	-	-	-	-
PF09238	IL4Ra_N	3	90.1307	3	322	1	39	-	-	-	-
PF06241	DUF1012	3	90.191	3	323	1	88	-	-	-	-
PF11443	DUF2828	3	90.2513	3	324	1	224	-	-	-	-
PF05375	Pacifastin_I	3	90.3116	3	325	1	154	-	-	-	-
PF01600	Corona_S1	3	90.3719	3	326	1	2284	-	-	-	-
PF00153	Mito_carr	3	90.4322	3	327	1	24632	-	-	-	-
PF00582	Usp	3	90.4925	3	328	1	14921	-	-	-	-
PF01077	NIR_SIR	3	90.5528	3	329	1	10917	-	-	-	-
PF04588	HIG_1_N	3	90.6131	3	330	1	570	tmh	-	-	-
PF11019	DUF2608	3	90.6734	3	331	1	132	-	-	-	-
PF01475	FUR	3	90.7337	3	332	1	6275	-	-	-	-
PF10970	DUF2772	3	90.794	3	333	1	114	-	-	-	-
PF05662	HIM	3	90.8543	3	334	1	5078	-	-	-	-
PF01555	N6_N4_Mtase	3	90.9146	3	335	1	5037	-	-	-	-
PF11221	Med21	3	90.9749	3	336	1	195	-	c20	-	d20
PF05090	VKG_Carbox	3	91.0352	3	337	1	202	tmh	-	-	-
PF07688	KaiA	3	91.0955	3	338	1	57	-	-	-	-
PF07591	PT-HINT	3	91.1558	3	339	1	497	-	-	-	-
PF07752	DUF1608	3	91.2161	3	340	1	93	-	-	-	-
PF09849	DUF2076	3	91.2764	3	341	1	320	-	c20	-	d20
PF00384	Molybdopterin	3	91.3367	3	342	1	17168	-	-	-	-
PF01284	MARVEL	3	91.397	3	343	1	1473	tmh	-	-	-
PF02492	cobW	3	91.4573	3	344	1	8002	-	-	-	-
PF05031	NEAT	3	91.5176	3	345	1	1518	-	-	-	-
PF09384	UTP15_C	3	91.5779	3	346	1	225	-	-	-	-
PF05763	DUF835	3	91.6382	3	347	1	113	-	-	-	-
PF00403	HMA	3	91.6985	3	348	1	12486	-	-	-	-
PF05289	BLYB	3	91.7588	3	349	1	108	-	-	-	-
PF07699	GCC2_GCC3	3	91.8191	3	350	1	1215	-	-	-	-
PF02481	DNA_processg_A	2	91.8593	2	351	1	3215	-	-	-	-
PF00242	DNA_pol_viral_N	2	91.8995	2	352	1	3791	-	-	-	d20
PF08743	Nse4	2	91.9397	2	353	1	245	-	-	-	d20
PF10099	RskA	2	91.9799	2	354	1	526	tmh	-	-	-
PF05207	zf-CSL	2	92.0201	2	355	1	384	-	-	-	-
PF03768	Attacin_N	2	92.0603	2	356	1	101	-	-	-	-
PF06577	DUF1134	2	92.1005	2	357	1	151	-	-	-	-
PF06776	IalB	2	92.1407	2	358	1	525	-	-	-	-
PF03659	Glyco_hydro_71	2	92.1809	2	359	1	257	-	-	-	-
PF00521	DNA_topoisoIV	2	92.2211	2	360	1	8003	-	c20	-	-
PF10882	DUF2679	2	92.2613	2	361	1	54	tmh	-	-	-
PF13707	RloB	2	92.3015	2	362	1	310	-	-	-	-
PF08424	NRDE-2	2	92.3417	2	363	1	188	-	-	-	-
PF02826	2-Hacid_dh_C	2	92.3819	2	364	1	20232	-	-	-	-
PF00389	2-Hacid_dh	2	92.4221	2	365	1	11196	-	-	-	-
PF09084	NMT1	2	92.4623	2	366	1	8597	-	-	-	-
PF00530	SRCR	2	92.5025	2	367	1	3320	-	-	-	-
PF06439	DUF1080	2	92.5427	2	368	1	994	-	-	-	-
PF07120	DUF1376	2	92.5829	2	369	1	151	-	-	-	-
PF05957	DUF883	2	92.6231	2	370	1	1695	tmh	c20	-	-
PF01213	CAP_N	2	92.6633	2	371	1	317	-	c20	-	d20
PF01055	Glyco_hydro_31	2	92.7035	2	372	1	3760	-	-	-	-
PF04717	Phage_base_V	2	92.7437	2	373	1	3058	-	-	-	-
PF08752	Gamma-COP	2	92.7839	2	374	1	283	-	-	-	-
PF00362	Integrin_beta	2	92.8241	2	375	1	481	-	-	-	-
PF00062	Lys	2	92.8643	2	376	1	804	-	-	-	-
PF13007	LZ_Tnp_IS66	2	92.9045	2	377	1	1574	-	-	-	d20
PF10584	Proteasome_A_N	2	92.9447	2	378	1	2100	-	-	-	-
PF03406	Phage_fiber_2	2	92.9849	2	379	1	1050	-	-	-	-
PF13897	GOLD_2	2	93.0251	2	380	1	152	-	-	-	d20
PF05291	Bystin	2	93.0653	2	381	1	249	-	-	-	-
PF00563	EAL	2	93.1055	2	382	1	17300	-	-	-	-
PF10250	O-FucT	2	93.1457	2	383	1	859	-	-	-	-
PF08787	Alginate_lyase2	2	93.1859	2	384	1	232	-	-	-	-
PF12578	3-PAP	2	93.2261	2	385	1	83	-	-	-	-
PF04307	DUF457	2	93.2663	2	386	1	2105	tmh	-	-	-
PF06351	Allene_ox_cyc	2	93.3065	2	387	1	76	-	-	-	-
PF04353	Rsd_AlgQ	2	93.3467	2	388	1	460	-	-	-	-
PF10288	DUF2392	2	93.3869	2	389	1	176	-	-	-	-
PF04675	DNA_ligase_A_N	2	93.4271	2	390	1	1149	-	-	-	-
PF10690	Myticin-prepro	2	93.4673	2	391	1	123	-	-	-	-
PF00858	ASC	2	93.5075	2	392	1	1259	tmh	-	-	-
PF02403	Seryl_tRNA_N	2	93.5477	2	393	1	3500	-	c20	-	-
PF00551	Formyl_trans_N	2	93.5879	2	394	1	8882	-	-	-	-
PF10012	DUF2255	2	93.6281	2	395	1	67	-	-	-	-
PF09512	ThiW	2	93.6683	2	396	1	412	tmh	-	-	-
PF10136	SpecificRecomb	2	93.7085	2	397	1	249	tmh	-	-	-
PF10144	SMP_2	2	93.7487	2	398	1	494	tmh	-	-	-
PF13401	AAA_22	2	93.7889	2	399	1	16361	-	-	-	-
PF04410	Gar1	2	93.8291	2	400	1	515	-	-	-	d20
PF09731	Mitofilin	2	93.8693	2	401	1	360	tmh	c20	-	d20
PF03014	SP2	2	93.9095	2	402	1	3224	-	-	-	d20
PF03748	FliL	2	93.9497	2	403	1	1585	-	-	-	-
PF12695	Abhydrolase_5	2	93.9899	2	404	1	67678	-	-	-	-
PF05996	Fe_bilin_red	2	94.0302	2	405	1	198	-	-	-	-
PF11651	P22_CoatProtein	2	94.0704	2	406	1	182	-	-	-	-
PF14376	Haem_bd	2	94.1106	2	407	1	444	-	-	-	-
PF10791	F1F0-ATPsyn_F	2	94.1508	2	408	1	86	tmh	-	-	-
PF10446	DUF2457	2	94.191	2	409	1	61	-	c20	-	d20
PF13555	AAA_29	2	94.2312	2	410	1	9160	-	-	-	-
PF00799	Gemini_AL1	2	94.2714	2	411	1	2545	-	-	-	-
PF10098	DUF2336	2	94.3116	2	412	1	356	-	-	-	-
PF00731	AIRC	2	94.3518	2	413	1	3592	-	-	-	-
PF01418	HTH_6	2	94.392	2	414	1	6421	-	-	-	-
PF04385	FAINT	2	94.4322	2	415	1	650	-	-	-	-
PF07332	DUF1469	1	94.4523	1	416	1	1154	tmh	-	-	-
PF02050	FliJ	1	94.4724	1	417	1	1176	-	c20	-	-
PF10233	Cg6151-P	1	94.4925	1	418	1	147	tmh	-	-	-
PF13475	DUF4116	1	94.5126	1	419	1	1336	-	-	-	-
PF03972	MmgE_PrpD	1	94.5327	1	420	1	1486	-	-	-	-
PF10914	DUF2781	1	94.5528	1	421	1	200	tmh	-	-	-
PF00702	Hydrolase	1	94.5729	1	422	1	43051	-	-	-	-
PF12079	DUF3558	1	94.593	1	423	1	285	-	-	-	-
PF03445	DUF294	1	94.6131	1	424	1	714	-	-	-	-
PF10062	DUF2300	1	94.6332	1	425	1	318	-	-	-	-
PF03050	DDE_Tnp_IS66	1	94.6533	1	426	1	4203	-	-	-	-
PF01020	Ribosomal_L40e	1	94.6734	1	427	1	412	-	-	-	-
PF04662	Luteo_PO	1	94.6935	1	428	1	111	-	-	-	-
PF03587	EMG1	1	94.7136	1	429	1	341	-	-	-	-
PF03349	Toluene_X	1	94.7337	1	430	1	1915	-	-	-	-
PF05547	Peptidase_M6	1	94.7538	1	431	1	656	-	-	-	d20
PF02378	PTS_EIIC	1	94.7739	1	432	1	15754	tmh	-	-	-
PF10711	DUF2513	1	94.794	1	433	1	159	-	-	-	-
PF00435	Spectrin	1	94.8141	1	434	1	8776	-	-	-	-
PF03260	Lipoprotein_11	1	94.8342	1	435	1	24	-	-	-	-
PF08395	7tm_7	1	94.8543	1	436	1	2018	tmh	-	-	-
PF00370	FGGY_N	1	94.8744	1	437	1	9679	-	-	-	-
PF12855	Ecl1	1	94.8945	1	438	1	113	-	-	-	-
PF00590	TP_methylase	1	94.9146	1	439	1	11980	-	-	-	-
PF00569	ZZ	1	94.9347	1	440	1	1376	-	-	-	-
PF13422	DUF4110	1	94.9548	1	441	1	144	-	-	-	d20
PF11070	DUF2871	1	94.9749	1	442	1	372	tmh	-	-	-
PF11142	DUF2917	1	94.995	1	443	1	212	-	-	-	-
PF11026	DUF2721	1	95.0151	1	444	1	295	tmh	-	-	-
PF02713	DUF220	1	95.0352	1	445	1	75	-	-	-	-
PF03058	Sar8_2	1	95.0553	1	446	1	37	-	-	-	-
PF13090	PP_kinase_C	1	95.0754	1	447	1	2733	-	-	-	-
PF06148	COG2	1	95.0955	1	448	1	301	-	c20	-	-
PF05690	ThiG	1	95.1156	1	449	1	3576	-	-	-	-
PF11356	Pilus_PilP	1	95.1357	1	450	1	918	-	-	-	-
PF12569	NARP1	1	95.1558	1	451	1	457	-	c20	-	d20
PF02674	Colicin_V	1	95.1759	1	452	1	2511	tmh	-	-	-
PF13698	DUF4156	1	95.196	1	453	1	526	-	-	-	-
PF11694	DUF3290	1	95.2161	1	454	1	311	tmh	-	-	-
PF05908	DUF867	1	95.2362	1	455	1	193	-	-	-	-
PF03442	CBM_X2	1	95.2563	1	456	1	179	-	-	-	-
PF09793	AD	1	95.2764	1	457	1	198	-	-	-	-
PF03457	HA	1	95.2965	1	458	1	783	-	-	-	-
PF01978	TrmB	1	95.3166	1	459	1	4506	-	-	-	-
PF13950	Epimerase_Csub	1	95.3367	1	460	1	3704	-	-	-	-
PF04053	Coatomer_WDAD	1	95.3568	1	461	1	590	-	-	-	-
PF07698	7TM-7TMR_HD	1	95.3769	1	462	1	680	tmh	-	-	-
PF05283	MGC-24	1	95.397	1	463	1	71	tmh	-	-	d20
PF10043	DUF2279	1	95.4171	1	464	1	354	-	-	-	-
PF00071	Ras	1	95.4372	1	465	1	19092	-	-	-	-
PF11195	DUF2829	1	95.4573	1	466	1	375	-	-	-	-
PF13201	Xylanase	1	95.4774	1	467	1	323	-	-	-	-
PF12697	Abhydrolase_6	1	95.4975	1	468	1	63707	-	-	-	-
PF00324	AA_permease	1	95.5176	1	469	1	24753	tmh	-	-	-
PF00075	RNase_H	1	95.5377	1	470	1	15124	-	-	-	-
PF12262	Lipase_bact_N	1	95.5578	1	471	1	147	-	-	-	-
PF04085	MreC	1	95.5779	1	472	1	2317	-	-	-	-
PF00924	MS_channel	1	95.598	1	473	1	8822	tmh	-	-	-
PF13882	Bravo_FIGEY	1	95.6181	1	474	1	227	tmh	-	-	d20
PF08997	UCR_6-4kD	1	95.6382	1	475	1	68	-	-	-	-
PF14159	DUF4308	1	95.6583	1	476	1	233	tmh	-	-	-
PF00505	HMG_box	1	95.6784	1	477	1	6100	-	-	-	-
PF02407	Viral_Rep	1	95.6985	1	478	1	1015	-	-	-	-
PF02092	tRNA_synt_2f	1	95.7186	1	479	1	1996	-	-	-	-
PF01619	Pro_dh	1	95.7387	1	480	1	2268	-	-	-	-
PF00397	WW	1	95.7588	1	481	1	4297	-	-	-	-
PF09862	DUF2089	1	95.7789	1	482	1	225	-	-	-	-
PF10338	DUF2423	1	95.799	1	483	1	106	-	-	-	d20
PF13536	EmrE	1	95.8191	1	484	1	11785	tmh	-	-	-
PF08241	Methyltransf_11	1	95.8392	1	485	1	46009	-	-	-	-
PF09693	Phage_XkdX	1	95.8593	1	486	1	416	-	-	-	-
PF09911	DUF2140	1	95.8794	1	487	1	291	tmh	-	-	-
PF12519	DUF3722	1	95.8995	1	488	1	97	-	-	-	-
PF08017	Fibrinogen_BP	1	95.9196	1	489	1	80	tmh	-	-	d20
PF12161	HsdM_N	1	95.9397	1	490	1	2912	-	-	-	-
PF10088	DUF2326	1	95.9598	1	491	1	152	-	-	-	-
PF07328	VirD1	1	95.9799	1	492	1	14	-	-	-	-
PF06334	Orthopox_A47	1	96	1	493	1	37	-	-	-	-
PF09469	Cobl	1	96.0201	1	494	1	69	-	-	-	d20
PF14283	DUF4366	1	96.0402	1	495	1	255	tmh	-	-	d20
PF04159	NB	1	96.0603	1	496	1	1050	tmh	-	-	-
PF01005	Flavi_NS2A	1	96.0804	1	497	1	2898	tmh	-	-	-
PF11769	DUF3313	1	96.1005	1	498	1	431	-	-	-	-
PF00430	ATP-synt_B	1	96.1206	1	499	1	3961	tmh	c20	-	-
PF10587	EF-1_beta_acid	1	96.1407	1	500	1	327	-	-	-	-
PF10672	Methyltrans_SAM	1	96.1608	1	501	1	2917	-	-	-	-
PF01423	LSM	1	96.1809	1	502	1	5525	-	-	-	-
PF11498	Activator_LAG-3	1	96.201	1	503	1	7	-	c20	c50	d20
PF13148	DUF3987	1	96.2211	1	504	1	638	-	-	-	-
PF13192	Thioredoxin_3	1	96.2412	1	505	1	2800	-	-	-	-
PF10798	YmgB	1	96.2613	1	506	1	274	-	-	-	-
PF05511	ATP-synt_F6	1	96.2814	1	507	1	111	-	-	-	-
PF14337	DUF4393	1	96.3015	1	508	1	125	-	-	-	-
PF02172	KIX	1	96.3216	1	509	1	102	-	-	-	-
PF00562	RNA_pol_Rpb2_6	1	96.3417	1	510	1	12829	-	-	-	-
PF01757	Acyl_transf_3	1	96.3618	1	511	1	8996	tmh	-	-	-
PF01124	MAPEG	1	96.3819	1	512	1	1783	tmh	-	-	-
PF10724	DUF2516	1	96.402	1	513	1	169	tmh	-	-	-
PF05793	TFIIF_alpha	1	96.4221	1	514	1	217	-	-	-	d20
PF05808	Podoplanin	1	96.4422	1	515	1	35	tmh	-	-	d20
PF02683	DsbD	1	96.4623	1	516	1	3723	tmh	-	-	-
PF01194	RNA_pol_N	1	96.4824	1	517	1	362	-	-	-	-
PF09825	BPL_N	1	96.5025	1	518	1	243	-	-	-	-
PF05147	LANC_like	1	96.5226	1	519	1	904	-	-	-	-
PF06772	LtrA	1	96.5427	1	520	1	603	tmh	-	-	-
PF00535	Glycos_transf_2	1	96.5628	1	521	1	36259	-	-	-	-
PF11379	DUF3182	1	96.5829	1	522	1	66	-	-	-	-
PF07624	PSD2	1	96.603	1	523	1	177	-	-	-	-
PF01138	RNase_PH	1	96.6231	1	524	1	9098	-	-	-	-
PF01774	UreD	1	96.6432	1	525	1	1116	-	-	-	-
PF14391	DUF4421	1	96.6633	1	526	1	86	-	-	-	-
PF08331	DUF1730	1	96.6834	1	527	1	1565	-	-	-	-
PF10628	CotE	1	96.7035	1	528	1	138	-	-	-	-
PF03788	LrgA	1	96.7236	1	529	1	2157	tmh	-	-	-
PF07681	DoxX	1	96.7437	1	530	1	4567	tmh	-	-	-
PF00610	DEP	1	96.7638	1	531	1	1277	-	-	-	-
PF06705	SF-assemblin	1	96.7839	1	532	1	372	-	c20	-	-
PF05661	DUF808	1	96.804	1	533	1	870	tmh	-	-	-
PF11660	DUF3262	1	96.8241	1	534	1	127	tmh	-	-	-
PF00559	Vif	1	96.8442	1	535	1	4779	-	-	-	-
PF06133	DUF964	1	96.8643	1	536	1	1525	-	-	-	-
PF00856	SET	1	96.8844	1	537	1	4932	-	-	-	-
PF10754	DUF2569	1	96.9045	1	538	1	358	tmh	-	-	-
PF03067	Chitin_bind_3	1	96.9246	1	539	1	1203	-	-	-	-
PF02576	DUF150	1	96.9447	1	540	1	2738	-	-	-	-
PF04542	Sigma70_r2	1	96.9648	1	541	1	27306	-	-	-	-
PF13825	Paramyxo_PNT	1	96.9849	1	542	1	467	-	-	-	d20
PF02878	PGM_PMM_I	1	97.005	1	543	1	9810	-	-	-	-
PF11071	DUF2872	1	97.0251	1	544	1	111	-	-	-	-
PF09972	DUF2207	1	97.0452	1	545	1	736	tmh	-	-	-
PF00374	NiFeSe_Hases	1	97.0653	1	546	1	3162	-	-	-	-
PF00570	HRDC	1	97.0854	1	547	1	4074	-	-	-	-
PF10309	DUF2414	1	97.1055	1	548	1	120	-	-	-	-
PF06416	DUF1076	1	97.1256	1	549	1	332	-	-	-	-
PF05325	DUF730	1	97.1457	1	550	1	11	-	c20	-	-
PF05670	DUF814	1	97.1658	1	551	1	1800	-	-	-	-
PF01131	Topoisom_bac	1	97.1859	1	552	1	6751	-	-	-	-
PF08391	Ly49	1	97.206	1	553	1	217	tmh	-	-	-
PF05221	AdoHcyase	1	97.2261	1	554	1	1774	-	-	-	-
PF06430	L_lactis_RepB_C	1	97.2462	1	555	1	98	-	-	-	-
PF01740	STAS	1	97.2663	1	556	1	7664	-	-	-	-
PF06791	TMP_2	1	97.2864	1	557	1	689	-	-	-	-
PF00180	Iso_dh	1	97.3065	1	558	1	8394	-	-	-	-
PF03816	LytR_cpsA_psr	1	97.3266	1	559	1	4331	-	-	-	-
PF00884	Sulfatase	1	97.3467	1	560	1	13305	-	-	-	-
PF09770	PAT1	1	97.3668	1	561	1	284	-	c20	-	d20
PF00688	TGFb_propeptide	1	97.3869	1	562	1	1720	-	-	-	-
PF13976	gag_pre-integrs	1	97.407	1	563	1	1798	-	-	-	-
PF01297	SBP_bac_9	1	97.4271	1	564	1	4841	-	-	-	-
PF08278	DnaG_DnaB_bind	1	97.4472	1	565	1	838	-	-	-	-
PF07715	Plug	1	97.4673	1	566	1	24580	-	-	-	-
PF13919	Asx-hm	1	97.4874	1	567	1	145	-	-	-	-
PF08448	PAS_4	1	97.5075	1	568	1	24276	-	-	-	-
PF05425	CopD	1	97.5276	1	569	1	1600	tmh	-	-	-
PF00852	Glyco_transf_10	1	97.5477	1	570	1	928	tmh	-	-	-
PF14371	DUF4412	1	97.5678	1	571	1	152	-	-	-	-
PF13779	DUF4175	1	97.5879	1	572	1	240	tmh	c20	c50	d20
PF05592	Bac_rhamnosid	1	97.608	1	573	1	1241	-	-	-	-
PF02068	Metallothio_PEC	1	97.6281	1	574	1	31	-	-	-	-
PF04984	Phage_sheath_1	1	97.6482	1	575	1	1877	-	-	-	-
PF13703	PepSY_TM_2	1	97.6683	1	576	1	1781	tmh	-	-	-
PF13036	DUF3897	1	97.6884	1	577	1	633	-	-	-	-
PF10569	Thiol-ester_cl	1	97.7085	1	578	1	771	-	-	-	-
PF06384	ICAT	1	97.7286	1	579	1	60	-	-	-	-
PF11337	DUF3139	1	97.7487	1	580	1	266	tmh	-	-	-
PF00957	Synaptobrevin	1	97.7688	1	581	1	1454	tmh	-	-	-
PF09684	Tail_P2_I	1	97.7889	1	582	1	705	-	-	-	-
PF06152	Phage_min_cap2	1	97.809	1	583	1	166	-	c20	-	-
PF09678	Caa3_CtaG	1	97.8291	1	584	1	734	tmh	-	-	-
PF14265	DUF4355	1	97.8492	1	585	1	414	-	c20	-	d20
PF01936	NYN	1	97.8693	1	586	1	1827	-	-	-	-
PF02260	FATC	1	97.8894	1	587	1	863	-	-	-	-
PF02065	Melibiase	1	97.9095	1	588	1	2030	-	-	-	-
PF00723	Glyco_hydro_15	1	97.9296	1	589	1	1560	-	-	-	-
PF00860	Xan_ur_permease	1	97.9497	1	590	1	9847	tmh	-	-	-
PF09415	CENP-X	1	97.9698	1	591	1	108	-	-	-	-
PF03632	Glyco_hydro_65m	1	97.9899	1	592	1	1418	-	-	-	-
PF01690	PLRV_ORF5	1	98.0101	1	593	1	276	-	-	-	d20
PF07365	Toxin_8	1	98.0302	1	594	1	150	-	-	-	-
PF04048	Sec8_exocyst	1	98.0503	1	595	1	201	-	-	-	-
PF00392	GntR	1	98.0704	1	596	1	33038	-	-	-	-
PF07289	DUF1448	1	98.0905	1	597	1	108	-	-	-	-
PF06826	Asp-Al_Ex	1	98.1106	1	598	1	2889	tmh	-	-	-
PF01446	Rep_1	1	98.1307	1	599	1	509	-	-	-	-
PF03713	DUF305	1	98.1508	1	600	1	1076	-	-	-	d20
PF05903	DUF862	1	98.1709	1	601	1	594	-	-	-	-
PF00767	Poty_coat	1	98.191	1	602	1	5301	-	-	-	d20
PF00627	UBA	1	98.2111	1	603	1	5261	-	-	-	-
PF07093	SGT1	1	98.2312	1	604	1	213	-	c20	-	d20
PF14419	SPOUT_MTase_2	1	98.2513	1	605	1	44	-	-	-	-
PF04403	PqiA	1	98.2714	1	606	1	2447	tmh	-	-	-
PF07281	INSIG	1	98.2915	1	607	1	170	tmh	-	-	-
PF04830	DUF637	1	98.3116	1	608	1	322	-	-	-	-
PF04958	AstA	1	98.3317	1	609	1	711	-	-	-	-
PF12796	Ank_2	1	98.3518	1	610	1	72851	-	-	-	-
PF05531	NPV_P10	1	98.3719	1	611	1	88	-	c20	-	-
PF11921	DUF3439	1	98.392	1	612	1	614	tmh	-	-	-
PF05795	Plasmodium_Vir	1	98.4121	1	613	1	476	-	-	-	d20
PF04119	HSP9_HSP12	1	98.4322	1	614	1	103	-	-	-	d20
PF13580	SIS_2	1	98.4523	1	615	1	5456	-	-	-	-
PF11018	Cuticle_3	1	98.4724	1	616	1	142	-	-	-	-
PF07327	Neuroparsin	1	98.4925	1	617	1	15	-	-	-	-
PF09358	UBA_e1_C	1	98.5126	1	618	1	338	-	-	-	-
PF08334	T2SG	1	98.5327	1	619	1	1018	-	-	-	-
PF00009	GTP_EFTU	1	98.5528	1	620	1	60522	-	-	-	-
PF03524	CagX	1	98.5729	1	621	1	1146	-	-	-	-
PF10315	DUF2416	1	98.593	1	622	1	46	tmh	-	-	-
PF10224	DUF2205	1	98.6131	1	623	1	140	-	c20	-	d20
PF00082	Peptidase_S8	1	98.6332	1	624	1	10585	-	-	-	-
PF04380	BMFP	1	98.6533	1	625	1	989	-	c20	-	-
PF11754	Velvet	1	98.6734	1	626	1	294	-	-	-	d20
PF12823	DUF3817	1	98.6935	1	627	1	567	tmh	-	-	-
PF01440	Gemini_AL2	1	98.7136	1	628	1	1595	-	-	-	d20
PF06247	Plasmod_Pvs28	1	98.7337	1	629	1	151	tmh	-	-	-
PF03235	DUF262	1	98.7538	1	630	1	2053	-	-	-	-
PF02702	KdpD	1	98.7739	1	631	1	1318	-	-	-	-
PF14310	Fn3-like	1	98.794	1	632	1	3375	-	-	-	-
PF05577	Peptidase_S28	1	98.8141	1	633	1	941	-	-	-	-
PF09318	DUF1975	1	98.8342	1	634	1	955	-	-	-	-
PF02259	FAT	1	98.8543	1	635	1	829	-	-	-	-
PF09141	Talin_middle	1	98.8744	1	636	1	83	-	-	-	d20
PF11611	DUF4352	1	98.8945	1	637	1	718	-	-	-	-
PF05290	Baculo_IE-1	1	98.9146	1	638	1	48	-	-	-	-
PF03036	Perilipin	1	98.9347	1	639	1	233	-	-	-	-
PF08579	RPM2	1	98.9548	1	640	1	35	-	-	-	-
PF09407	DUF2005	1	98.9749	1	641	1	37	-	-	-	-
PF11823	DUF3343	1	98.995	1	642	1	557	-	-	-	-
PF13796	Sensor	1	99.0151	1	643	1	325	tmh	-	-	-
PF06283	ThuA	1	99.0352	1	644	1	858	-	-	-	-
PF01391	Collagen	1	99.0553	1	645	1	17110	-	-	-	-
PF01850	PIN	1	99.0754	1	646	1	6177	-	-	-	-
PF13590	DUF4136	1	99.0955	1	647	1	621	-	-	-	-
PF03177	Nucleoporin_C	1	99.1156	1	648	1	418	-	-	-	-
PF07242	DUF1430	1	99.1357	1	649	1	388	tmh	-	-	-
PF00270	DEAD	1	99.1558	1	650	1	49037	-	-	-	-
PF00715	IL2	1	99.1759	1	651	1	132	-	-	-	-
PF07766	LETM1	1	99.196	1	652	1	455	tmh	-	-	-
PF03133	TTL	1	99.2161	1	653	1	1395	-	-	-	-
PF03963	FlgD	1	99.2362	1	654	1	1545	-	-	-	-
PF06149	DUF969	1	99.2563	1	655	1	611	tmh	-	-	-
PF13365	Trypsin_2	1	99.2764	1	656	1	10390	-	-	-	-
PF07331	TctB	1	99.2965	1	657	1	1149	tmh	-	-	-
PF03099	BPL_LplA_LipB	1	99.3166	1	658	1	7730	-	-	-	-
PF13870	DUF4201	1	99.3367	1	659	1	213	-	c20	-	-
PF13488	Gly-zipper_Omp	1	99.3568	1	660	1	2152	-	-	-	-
PF08622	Svf1	1	99.3769	1	661	1	127	-	-	-	-
PF14287	DUF4368	1	99.397	1	662	1	471	-	-	-	-
PF00488	MutS_V	1	99.4171	1	663	1	6632	-	-	-	-
PF06762	LMF1	1	99.4372	1	664	1	230	tmh	-	-	-
PF13713	BRX_N	1	99.4573	1	665	1	134	-	c20	-	-
PF05642	Sporozoite_P67	1	99.4774	1	666	1	32	tmh	-	-	d20
PF01148	CTP_transf_1	1	99.4975	1	667	1	4179	tmh	-	-	-
PF13545	HTH_Crp_2	1	99.5176	1	668	1	7880	-	-	-	-
PF11479	Suppressor_P21	1	99.5377	1	669	1	6	-	-	-	-
PF00375	SDF	1	99.5578	1	670	1	6841	tmh	-	-	-
PF10131	PTPS_related	1	99.5779	1	671	1	143	tmh	-	-	-
PF07811	TadE	1	99.598	1	672	1	1413	tmh	-	-	-
PF08198	Thymopoietin	1	99.6181	1	673	1	60	-	-	-	-
PF01835	A2M_N	1	99.6382	1	674	1	1731	-	-	-	-
PF01253	SUI1	1	99.6583	1	675	1	1767	-	-	-	-
PF02254	TrkA_N	1	99.6784	1	676	1	10293	-	-	-	-
PF03846	SulA	1	99.6985	1	677	1	403	-	-	-	-
PF04272	Phospholamban	1	99.7186	1	678	1	14	tmh	-	-	-
PF00089	Trypsin	1	99.7387	1	679	1	21202	-	-	-	-
PF01219	DAGK_prokar	1	99.7588	1	680	1	2026	tmh	-	-	-
PF00529	HlyD	1	99.7789	1	681	1	20519	-	c20	-	-
PF00069	Pkinase	1	99.799	1	682	1	90700	-	-	-	-
PF10148	SCHIP-1	1	99.8191	1	683	1	64	-	c20	-	d20
PF10086	DUF2324	1	99.8392	1	684	1	374	tmh	-	-	-
PF13460	NAD_binding_10	1	99.8593	1	685	1	38303	-	-	-	-
PF13489	Methyltransf_23	1	99.8794	1	686	1	45222	-	-	-	-
PF04014	Antitoxin-MazE	1	99.8995	1	687	1	2994	-	-	-	-
PF04065	Not3	1	99.9196	1	688	1	257	-	c20	-	d20
PF01825	GPS	1	99.9397	1	689	1	1021	-	-	-	-
PF02780	Transketolase_C	1	99.9598	1	690	1	11597	-	-	-	-
PF03105	SPX	1	99.9799	1	691	1	1616	-	-	-	-
PF05124	S_layer_C	1	100	1	692	1	91	-	-	-	-
		4975		5834			3765923	164	92	23	84

## Sheet: Labels for all families
PfamA_acc	TMH	C20	C50	D20	D50
PF00001	tmh	-	-	-	-
PF00002	tmh	-	-	-	-
PF00003	tmh	-	-	-	-
PF00004	-	-	-	-	-
PF00005	-	-	-	-	-
PF00006	-	-	-	-	-
PF00007	-	-	-	-	-
PF00008	-	-	-	-	-
PF00009	-	-	-	-	-
PF00010	-	-	-	-	-
PF00011	-	-	-	-	-
PF00012	-	c20	-	d20	-
PF00013	-	-	-	-	-
PF00014	-	-	-	-	-
PF00015	-	c20	-	-	-
PF00016	-	-	-	-	-
PF00017	-	-	-	-	-
PF00018	-	-	-	-	-
PF00019	-	-	-	-	-
PF00020	-	-	-	-	-
PF00022	-	-	-	-	-
PF00024	-	-	-	-	-
PF00025	-	-	-	-	-
PF00026	-	-	-	-	-
PF00027	-	-	-	-	-
PF00028	-	-	-	-	-
PF00029	tmh	-	-	-	-
PF00030	-	-	-	-	-
PF00031	-	-	-	-	-
PF00033	tmh	-	-	-	-
PF00034	-	-	-	-	-
PF00036	-	-	-	-	-
PF00037	-	-	-	-	-
PF00038	-	c20	c50	-	-
PF00039	-	-	-	-	-
PF00040	-	-	-	-	-
PF00041	-	-	-	-	-
PF00042	-	-	-	-	-
PF00043	-	-	-	-	-
PF00044	-	-	-	-	-
PF00045	-	-	-	-	-
PF00046	-	-	-	-	-
PF00047	-	-	-	-	-
PF00048	-	-	-	-	-
PF00049	-	-	-	-	-
PF00050	-	-	-	-	-
PF00051	-	-	-	-	-
PF00052	-	-	-	-	-
PF00054	-	-	-	-	-
PF00055	-	-	-	-	-
PF00056	-	-	-	-	-
PF00057	-	-	-	-	-
PF00058	-	-	-	-	-
PF00059	-	-	-	-	-
PF00060	tmh	-	-	-	-
PF00061	-	-	-	-	-
PF00062	-	-	-	-	-
PF00063	-	-	-	-	-
PF00064	tmh	-	-	-	-
PF00066	-	-	-	-	-
PF00067	-	-	-	-	-
PF00068	-	-	-	-	-
PF00069	-	-	-	-	-
PF00070	-	-	-	-	-
PF00071	-	-	-	-	-
PF00072	-	-	-	-	-
PF00073	-	-	-	-	-
PF00074	-	-	-	-	-
PF00075	-	-	-	-	-
PF00076	-	-	-	-	-
PF00077	-	-	-	-	-
PF00078	-	-	-	-	-
PF00079	-	-	-	-	-
PF00080	-	-	-	d20	-
PF00081	-	-	-	-	-
PF00082	-	-	-	-	-
PF00083	tmh	-	-	-	-
PF00085	-	-	-	-	-
PF00086	-	-	-	-	-
PF00087	-	-	-	-	-
PF00088	-	-	-	-	-
PF00089	-	-	-	-	-
PF00091	-	-	-	-	-
PF00092	-	-	-	-	-
PF00093	-	-	-	-	-
PF00094	-	-	-	-	-
PF00095	-	-	-	-	-
PF00100	-	-	-	-	-
PF00101	-	-	-	-	-
PF00102	-	-	-	-	-
PF00103	-	-	-	-	-
PF00106	-	-	-	-	-
PF00107	-	-	-	-	-
PF00108	-	-	-	-	-
PF00109	-	-	-	-	-
PF00110	-	-	-	-	-
PF00112	-	-	-	-	-
PF00113	-	-	-	-	-
PF00114	-	-	-	-	-
PF00115	tmh	-	-	-	-
PF00116	-	-	-	-	-
PF00117	-	-	-	-	-
PF00118	-	-	-	-	-
PF00119	tmh	-	-	-	-
PF00120	-	-	-	-	-
PF00121	-	-	-	-	-
PF00122	tmh	-	-	-	-
PF00123	-	-	-	-	-
PF00124	tmh	-	-	-	-
PF00125	-	-	-	-	-
PF00126	-	-	-	-	-
PF00127	-	-	-	-	-
PF00128	-	-	-	-	-
PF00129	-	-	-	-	-
PF00130	-	-	-	-	-
PF00131	-	-	-	-	-
PF00133	-	-	-	-	-
PF00134	-	-	-	-	-
PF00135	-	-	-	-	-
PF00136	-	-	-	-	-
PF00137	tmh	-	-	-	-
PF00139	-	-	-	-	-
PF00140	-	-	-	-	-
PF00141	-	-	-	-	-
PF00142	-	-	-	-	-
PF00143	-	-	-	-	-
PF00144	-	-	-	-	-
PF00145	-	-	-	-	-
PF00147	-	-	-	-	-
PF00148	-	-	-	-	-
PF00149	-	-	-	-	-
PF00150	-	-	-	-	-
PF00151	-	-	-	-	-
PF00152	-	-	-	-	-
PF00153	-	-	-	-	-
PF00154	-	-	-	-	-
PF00155	-	-	-	-	-
PF00156	-	-	-	-	-
PF00157	-	-	-	-	-
PF00158	-	-	-	-	-
PF00159	-	-	-	-	-
PF00160	-	-	-	-	-
PF00161	-	-	-	-	-
PF00162	-	-	-	-	-
PF00163	-	-	-	-	-
PF00164	-	-	-	-	-
PF00165	-	-	-	-	-
PF00166	-	-	-	-	-
PF00167	-	-	-	-	-
PF00169	-	-	-	-	-
PF00170	-	c20	-	d20	-
PF00171	-	-	-	-	-
PF00172	-	-	-	-	-
PF00173	-	-	-	-	-
PF00174	-	-	-	-	-
PF00175	-	-	-	-	-
PF00176	-	-	-	-	-
PF00177	-	-	-	-	-
PF00178	-	-	-	-	-
PF00179	-	-	-	-	-
PF00180	-	-	-	-	-
PF00181	-	-	-	-	-
PF00182	-	-	-	-	-
PF00183	-	c20	-	d20	-
PF00184	-	-	-	-	-
PF00185	-	-	-	-	-
PF00186	-	-	-	-	-
PF00187	-	-	-	-	-
PF00188	-	-	-	-	-
PF00189	-	-	-	-	-
PF00190	-	-	-	-	-
PF00191	-	-	-	-	-
PF00193	-	-	-	-	-
PF00194	-	-	-	-	-
PF00195	-	-	-	-	-
PF00196	-	-	-	-	-
PF00197	-	-	-	-	-
PF00198	-	-	-	-	-
PF00199	-	-	-	-	-
PF00200	-	-	-	-	-
PF00201	tmh	-	-	-	-
PF00202	-	-	-	-	-
PF00203	-	-	-	-	-
PF00204	-	-	-	-	-
PF00205	-	-	-	-	-
PF00206	-	-	-	-	-
PF00207	-	-	-	-	-
PF00208	-	-	-	-	-
PF00209	tmh	-	-	-	-
PF00210	-	-	-	-	-
PF00211	-	-	-	-	-
PF00212	-	-	-	-	-
PF00213	-	-	-	-	-
PF00214	-	-	-	-	-
PF00215	-	-	-	-	-
PF00216	-	-	-	-	-
PF00217	-	-	-	-	-
PF00218	-	-	-	-	-
PF00219	-	-	-	-	-
PF00220	-	-	-	-	-
PF00221	-	-	-	-	-
PF00223	tmh	-	-	-	-
PF00224	-	-	-	-	-
PF00225	-	-	-	-	-
PF00226	-	-	-	-	-
PF00227	-	-	-	-	-
PF00228	-	-	-	-	-
PF00229	-	-	-	-	-
PF00230	tmh	-	-	-	-
PF00231	-	-	-	-	-
PF00232	-	-	-	-	-
PF00233	-	-	-	-	-
PF00234	-	-	-	-	-
PF00235	-	-	-	-	-
PF00236	-	-	-	-	-
PF00237	-	-	-	-	-
PF00238	-	-	-	-	-
PF00239	-	-	-	-	-
PF00240	-	-	-	-	-
PF00241	-	-	-	-	-
PF00242	-	-	-	d20	-
PF00243	-	-	-	-	-
PF00244	-	c20	-	-	-
PF00245	-	-	-	d20	-
PF00246	-	-	-	-	-
PF00248	-	-	-	-	-
PF00249	-	-	-	-	-
PF00250	-	-	-	-	-
PF00251	-	-	-	-	-
PF00252	-	-	-	-	-
PF00253	-	-	-	-	-
PF00254	-	-	-	-	-
PF00255	-	-	-	-	-
PF00257	-	-	-	d20	d50
PF00260	-	-	-	-	-
PF00261	-	c20	c50	d20	-
PF00262	-	-	-	d20	d50
PF00263	-	-	-	-	-
PF00264	-	-	-	-	-
PF00265	-	-	-	-	-
PF00266	-	-	-	-	-
PF00267	-	-	-	-	-
PF00268	tmh	-	-	-	-
PF00269	-	-	-	-	-
PF00270	-	-	-	-	-
PF00272	-	-	-	-	-
PF00273	-	-	-	-	-
PF00274	-	-	-	-	-
PF00275	-	-	-	-	-
PF00276	-	-	-	-	-
PF00277	-	-	-	d20	-
PF00278	-	-	-	-	-
PF00280	-	-	-	-	-
PF00281	-	-	-	-	-
PF00282	-	-	-	-	-
PF00283	-	-	-	-	-
PF00284	-	-	-	-	-
PF00285	-	-	-	-	-
PF00286	-	-	-	-	-
PF00287	tmh	-	-	-	-
PF00288	-	-	-	-	-
PF00290	-	-	-	-	-
PF00291	-	-	-	-	-
PF00292	-	-	-	-	-
PF00293	-	-	-	-	-
PF00294	-	-	-	-	-
PF00295	-	-	-	-	-
PF00296	-	-	-	-	-
PF00297	-	-	-	-	-
PF00298	-	-	-	-	-
PF00299	-	-	-	-	-
PF00300	-	-	-	-	-
PF00301	-	-	-	-	-
PF00302	-	-	-	-	-
PF00303	-	-	-	-	-
PF00304	-	-	-	-	-
PF00305	-	-	-	d20	-
PF00306	-	-	-	-	-
PF00307	-	-	-	-	-
PF00308	-	-	-	-	-
PF00309	-	-	-	-	-
PF00311	-	-	-	-	-
PF00312	-	-	-	-	-
PF00313	-	-	-	-	-
PF00314	-	-	-	-	-
PF00316	-	-	-	-	-
PF00317	-	-	-	-	-
PF00318	-	-	-	-	-
PF00319	-	-	-	-	-
PF00320	-	-	-	-	-
PF00321	-	-	-	-	-
PF00322	-	-	-	-	-
PF00323	-	-	-	-	-
PF00324	tmh	-	-	-	-
PF00326	-	-	-	-	-
PF00327	-	-	-	-	-
PF00328	-	-	-	-	-
PF00329	-	-	-	-	-
PF00330	-	-	-	-	-
PF00331	-	-	-	-	-
PF00332	-	-	-	-	-
PF00333	-	-	-	-	-
PF00334	-	-	-	-	-
PF00335	tmh	-	-	-	-
PF00336	-	-	-	-	-
PF00337	-	-	-	-	-
PF00338	-	-	-	-	-
PF00339	-	-	-	-	-
PF00340	-	-	-	-	-
PF00341	-	-	-	-	-
PF00342	-	-	-	-	-
PF00343	-	-	-	-	-
PF00344	tmh	-	-	-	-
PF00345	-	-	-	-	-
PF00346	-	-	-	-	-
PF00347	-	-	-	-	-
PF00348	-	-	-	-	-
PF00349	-	-	-	-	-
PF00350	-	-	-	-	-
PF00351	-	-	-	-	-
PF00352	-	-	-	-	-
PF00354	-	-	-	-	-
PF00355	-	-	-	-	-
PF00356	-	-	-	-	-
PF00358	-	-	-	-	-
PF00359	-	-	-	-	-
PF00361	tmh	-	-	-	-
PF00362	-	-	-	-	-
PF00363	-	-	-	-	-
PF00364	-	-	-	-	-
PF00365	-	-	-	-	-
PF00366	-	-	-	-	-
PF00367	-	-	-	-	-
PF00368	-	-	-	-	-
PF00370	-	-	-	-	-
PF00372	-	-	-	-	-
PF00373	-	-	-	-	-
PF00374	-	-	-	-	-
PF00375	tmh	-	-	-	-
PF00376	-	-	-	-	-
PF00377	-	-	-	-	-
PF00378	-	-	-	-	-
PF00379	-	-	-	-	-
PF00380	-	-	-	-	-
PF00381	-	-	-	-	-
PF00382	-	-	-	-	-
PF00383	-	-	-	-	-
PF00384	-	-	-	-	-
PF00385	-	-	-	-	-
PF00386	-	-	-	-	-
PF00387	-	-	-	-	-
PF00388	-	-	-	-	-
PF00389	-	-	-	-	-
PF00390	-	-	-	-	-
PF00391	-	-	-	-	-
PF00392	-	-	-	-	-
PF00393	-	-	-	-	-
PF00395	-	-	-	-	-
PF00396	-	-	-	-	-
PF00397	-	-	-	-	-
PF00398	-	-	-	-	-
PF00399	-	-	-	-	-
PF00401	-	c20	-	-	-
PF00402	-	-	-	-	-
PF00403	-	-	-	-	-
PF00404	-	-	-	-	-
PF00405	-	-	-	-	-
PF00406	-	-	-	-	-
PF00407	-	-	-	-	-
PF00408	-	-	-	-	-
PF00410	-	-	-	-	-
PF00411	-	-	-	-	-
PF00412	-	-	-	-	-
PF00413	-	-	-	-	-
PF00414	-	-	-	-	-
PF00415	-	-	-	-	-
PF00416	-	-	-	-	-
PF00418	-	-	-	-	-
PF00419	-	-	-	-	-
PF00420	tmh	-	-	-	-
PF00421	tmh	-	-	-	-
PF00423	-	-	-	-	-
PF00425	-	-	-	-	-
PF00426	-	c20	-	-	-
PF00427	-	-	-	-	-
PF00428	-	-	-	d20	-
PF00429	tmh	c20	-	d20	-
PF00430	tmh	c20	-	-	-
PF00431	-	-	-	-	-
PF00432	-	-	-	-	-
PF00434	tmh	-	-	-	-
PF00435	-	-	-	-	-
PF00436	-	-	-	-	-
PF00437	-	-	-	-	-
PF00438	-	-	-	-	-
PF00439	-	-	-	-	-
PF00440	-	-	-	-	-
PF00441	-	-	-	-	-
PF00443	-	-	-	-	-
PF00444	-	-	-	-	-
PF00445	-	-	-	-	-
PF00446	-	-	-	-	-
PF00447	-	-	-	-	-
PF00448	-	-	-	-	-
PF00449	-	-	-	-	-
PF00450	-	-	-	-	-
PF00451	-	-	-	-	-
PF00452	-	-	-	-	-
PF00453	-	-	-	-	-
PF00454	-	-	-	-	-
PF00455	-	-	-	-	-
PF00456	-	-	-	-	-
PF00457	-	-	-	-	-
PF00458	-	-	-	-	-
PF00459	-	-	-	-	-
PF00460	-	-	-	-	-
PF00462	-	-	-	-	-
PF00463	-	-	-	-	-
PF00464	-	-	-	-	-
PF00465	-	-	-	-	-
PF00466	-	-	-	-	-
PF00467	-	-	-	-	-
PF00468	-	-	-	d20	-
PF00471	-	-	-	-	-
PF00472	-	-	-	-	-
PF00473	-	-	-	-	-
PF00474	tmh	-	-	-	-
PF00475	-	-	-	-	-
PF00476	-	-	-	-	-
PF00477	-	-	-	d20	d50
PF00478	-	-	-	-	-
PF00479	-	-	-	-	-
PF00480	-	-	-	-	-
PF00481	-	-	-	-	-
PF00482	-	-	-	-	-
PF00483	-	-	-	-	-
PF00484	-	-	-	-	-
PF00485	-	-	-	-	-
PF00486	-	-	-	-	-
PF00487	tmh	-	-	-	-
PF00488	-	-	-	-	-
PF00489	-	-	-	-	-
PF00490	-	-	-	-	-
PF00491	-	-	-	-	-
PF00493	-	-	-	-	-
PF00494	-	-	-	-	-
PF00496	-	-	-	-	-
PF00497	-	-	-	-	-
PF00498	-	-	-	-	-
PF00499	tmh	-	-	-	-
PF00500	-	-	-	d20	-
PF00501	-	-	-	-	-
PF00502	-	-	-	-	-
PF00503	-	-	-	-	-
PF00504	-	-	-	-	-
PF00505	-	-	-	-	-
PF00506	-	-	-	d20	-
PF00507	tmh	-	-	-	-
PF00508	-	c20	-	-	-
PF00509	tmh	c20	-	-	-
PF00510	tmh	-	-	-	-
PF00511	-	-	-	-	-
PF00512	-	-	-	-	-
PF00513	-	-	-	d20	-
PF00517	tmh	-	-	-	-
PF00518	-	-	-	-	-
PF00519	-	-	-	-	-
PF00520	tmh	-	-	-	-
PF00521	-	c20	-	-	-
PF00522	-	-	-	-	-
PF00523	-	c20	-	-	-
PF00524	-	-	-	d20	-
PF00525	-	-	-	-	-
PF00526	-	-	-	-	-
PF00527	-	-	-	-	-
PF00528	tmh	-	-	-	-
PF00529	-	c20	-	-	-
PF00530	-	-	-	-	-
PF00531	-	-	-	-	-
PF00532	-	-	-	-	-
PF00533	-	-	-	-	-
PF00534	-	-	-	-	-
PF00535	-	-	-	-	-
PF00536	-	-	-	-	-
PF00537	-	-	-	-	-
PF00538	-	-	-	-	-
PF00539	-	-	-	-	-
PF00541	-	-	-	-	-
PF00542	-	-	-	-	-
PF00543	-	-	-	-	-
PF00544	-	-	-	-	-
PF00545	-	-	-	-	-
PF00547	-	-	-	-	-
PF00548	-	-	-	-	-
PF00549	-	-	-	-	-
PF00550	-	-	-	-	-
PF00551	-	-	-	-	-
PF00552	-	-	-	-	-
PF00553	-	-	-	-	-
PF00554	-	-	-	-	-
PF00555	-	-	-	-	-
PF00556	tmh	-	-	-	-
PF00557	-	-	-	-	-
PF00558	tmh	-	-	-	-
PF00559	-	-	-	-	-
PF00561	-	-	-	-	-
PF00562	-	-	-	-	-
PF00563	-	-	-	-	-
PF00564	-	-	-	-	-
PF00565	-	-	-	-	-
PF00566	-	-	-	-	-
PF00567	-	-	-	-	-
PF00568	-	-	-	-	-
PF00569	-	-	-	-	-
PF00570	-	-	-	-	-
PF00572	-	-	-	-	-
PF00573	-	-	-	d20	-
PF00574	-	-	-	-	-
PF00575	-	-	-	-	-
PF00576	-	-	-	-	-
PF00577	-	-	-	-	-
PF00578	-	-	-	-	-
PF00579	-	-	-	-	-
PF00580	-	-	-	-	-
PF00581	-	-	-	-	-
PF00582	-	-	-	-	-
PF00583	-	-	-	-	-
PF00584	tmh	-	-	-	-
PF00585	-	-	-	-	-
PF00587	-	-	-	-	-
PF00588	-	-	-	-	-
PF00589	-	-	-	-	-
PF00590	-	-	-	-	-
PF00591	-	-	-	-	-
PF00593	-	-	-	-	-
PF00594	-	-	-	-	-
PF00595	-	-	-	-	-
PF00596	-	-	-	-	-
PF00598	-	-	-	-	-
PF00599	tmh	-	-	-	-
PF00600	-	-	-	-	-
PF00601	-	-	-	-	-
PF00602	-	-	-	-	-
PF00603	-	-	-	-	-
PF00604	-	-	-	-	-
PF00605	-	-	-	-	-
PF00606	tmh	-	-	-	-
PF00608	-	-	-	-	-
PF00609	-	-	-	-	-
PF00610	-	-	-	-	-
PF00611	-	-	-	-	-
PF00613	-	-	-	-	-
PF00614	-	-	-	-	-
PF00615	-	-	-	-	-
PF00616	-	-	-	-	-
PF00617	-	-	-	-	-
PF00618	-	-	-	-	-
PF00619	-	-	-	-	-
PF00620	-	-	-	-	-
PF00621	-	-	-	-	-
PF00622	-	-	-	-	-
PF00623	-	-	-	-	-
PF00624	-	-	-	-	-
PF00625	-	-	-	-	-
PF00626	-	-	-	-	-
PF00627	-	-	-	-	-
PF00628	-	-	-	-	-
PF00629	-	-	-	-	-
PF00630	-	-	-	-	-
PF00631	-	-	-	-	-
PF00632	-	-	-	-	-
PF00633	-	-	-	-	-
PF00634	-	-	-	-	-
PF00635	-	-	-	-	-
PF00636	-	-	-	-	-
PF00637	-	-	-	-	-
PF00638	-	-	-	-	-
PF00639	-	-	-	-	-
PF00640	-	-	-	-	-
PF00642	-	-	-	-	-
PF00643	-	-	-	-	-
PF00644	-	-	-	-	-
PF00645	-	-	-	-	-
PF00647	-	-	-	-	-
PF00648	-	-	-	-	-
PF00649	-	-	-	-	-
PF00650	-	-	-	-	-
PF00651	-	-	-	-	-
PF00652	-	-	-	-	-
PF00653	-	-	-	-	-
PF00654	tmh	-	-	-	-
PF00656	-	-	-	-	-
PF00657	-	-	-	-	-
PF00658	-	-	-	-	-
PF00659	-	-	-	-	-
PF00660	-	-	-	-	-
PF00661	-	-	-	-	-
PF00662	tmh	-	-	-	-
PF00664	tmh	-	-	-	-
PF00665	-	-	-	-	-
PF00666	-	-	-	d20	-
PF00667	-	-	-	-	-
PF00668	-	-	-	-	-
PF00669	-	-	-	-	-
PF00670	-	-	-	-	-
PF00672	-	-	-	-	-
PF00673	-	-	-	-	-
PF00674	tmh	-	-	-	-
PF00675	-	-	-	-	-
PF00676	-	-	-	-	-
PF00677	-	-	-	-	-
PF00679	-	-	-	-	-
PF00680	-	-	-	-	-
PF00681	-	-	-	-	-
PF00682	-	-	-	-	-
PF00683	-	-	-	-	-
PF00684	-	-	-	-	-
PF00685	-	-	-	-	-
PF00686	-	-	-	-	-
PF00687	-	-	-	-	-
PF00688	-	-	-	-	-
PF00689	tmh	-	-	-	-
PF00690	-	-	-	-	-
PF00691	-	-	-	-	-
PF00692	-	-	-	-	-
PF00693	-	-	-	-	-
PF00694	-	-	-	-	-
PF00695	tmh	-	-	d20	d50
PF00696	-	-	-	-	-
PF00697	-	-	-	-	-
PF00698	-	-	-	-	-
PF00699	-	-	-	-	-
PF00700	-	-	-	-	-
PF00701	-	-	-	-	-
PF00702	-	-	-	-	-
PF00703	-	-	-	-	-
PF00704	-	-	-	-	-
PF00705	-	-	-	-	-
PF00706	-	-	-	-	-
PF00707	-	-	-	-	-
PF00708	-	-	-	-	-
PF00709	-	-	-	-	-
PF00710	-	-	-	-	-
PF00711	-	-	-	-	-
PF00712	-	-	-	-	-
PF00713	-	-	-	d20	-
PF00714	-	-	-	-	-
PF00715	-	-	-	-	-
PF00716	-	-	-	d20	-
PF00717	-	-	-	-	-
PF00718	-	-	-	-	-
PF00719	-	-	-	-	-
PF00720	-	-	-	-	-
PF00721	-	-	-	-	-
PF00722	-	-	-	-	-
PF00723	-	-	-	-	-
PF00724	-	-	-	-	-
PF00725	-	-	-	-	-
PF00726	-	c20	-	-	-
PF00727	-	-	-	-	-
PF00728	-	-	-	-	-
PF00729	-	-	-	-	-
PF00730	-	-	-	-	-
PF00731	-	-	-	-	-
PF00732	-	-	-	-	-
PF00733	-	-	-	-	-
PF00734	-	-	-	-	-
PF00735	-	-	-	-	-
PF00736	-	-	-	-	-
PF00737	tmh	-	-	-	-
PF00738	-	-	-	-	-
PF00739	-	-	-	-	-
PF00740	-	-	-	d20	-
PF00741	-	-	-	-	-
PF00742	-	-	-	-	-
PF00743	tmh	-	-	-	-
PF00745	-	-	-	-	-
PF00747	-	-	-	-	-
PF00748	-	-	-	-	-
PF00749	-	-	-	-	-
PF00750	-	-	-	-	-
PF00751	-	-	-	-	-
PF00752	-	-	-	-	-
PF00754	-	-	-	-	-
PF00755	-	-	-	-	-
PF00756	-	-	-	-	-
PF00757	-	-	-	-	-
PF00758	-	-	-	-	-
PF00759	-	-	-	-	-
PF00760	-	-	-	d20	-
PF00761	-	-	-	-	-
PF00762	-	-	-	-	-
PF00763	-	-	-	-	-
PF00764	-	-	-	-	-
PF00765	-	-	-	-	-
PF00766	-	-	-	-	-
PF00767	-	-	-	d20	-
PF00768	-	-	-	-	-
PF00769	-	c20	c50	d20	d50
PF00770	-	-	-	-	-
PF00771	tmh	-	-	-	-
PF00772	-	-	-	-	-
PF00773	-	-	-	-	-
PF00775	-	-	-	-	-
PF00777	-	-	-	-	-
PF00778	-	-	-	-	-
PF00779	-	-	-	-	-
PF00780	-	-	-	-	-
PF00781	-	-	-	-	-
PF00782	-	-	-	-	-
PF00784	-	-	-	-	-
PF00786	-	-	-	-	-
PF00787	-	-	-	-	-
PF00788	-	-	-	-	-
PF00789	-	-	-	-	-
PF00790	-	-	-	-	-
PF00791	-	-	-	-	-
PF00792	-	-	-	-	-
PF00793	-	-	-	-	-
PF00794	-	-	-	-	-
PF00795	-	-	-	-	-
PF00796	tmh	-	-	-	-
PF00797	-	-	-	-	-
PF00798	tmh	-	-	-	-
PF00799	-	-	-	-	-
PF00800	-	-	-	-	-
PF00801	-	-	-	-	-
PF00802	tmh	-	-	d20	d50
PF00803	-	-	-	-	-
PF00804	-	c20	-	-	-
PF00805	-	-	-	-	-
PF00807	-	-	-	d20	-
PF00808	-	-	-	-	-
PF00809	-	-	-	-	-
PF00810	tmh	-	-	-	-
PF00811	-	-	-	-	-
PF00812	-	-	-	-	-
PF00813	tmh	-	-	-	-
PF00814	-	-	-	-	-
PF00815	-	-	-	-	-
PF00816	-	c20	-	d20	-
PF00817	-	-	-	-	-
PF00818	-	-	-	-	-
PF00819	-	-	-	-	-
PF00820	-	-	-	d20	-
PF00821	-	-	-	-	-
PF00822	tmh	-	-	-	-
PF00823	-	-	-	-	-
PF00825	-	-	-	-	-
PF00827	-	-	-	d20	-
PF00828	-	-	-	-	-
PF00829	-	-	-	-	-
PF00830	-	-	-	-	-
PF00831	-	-	-	-	-
PF00832	-	-	-	-	-
PF00833	-	-	-	-	-
PF00834	-	-	-	-	-
PF00835	-	-	-	d20	-
PF00836	-	c20	-	d20	d50
PF00837	tmh	-	-	-	-
PF00838	-	-	-	-	-
PF00839	-	-	-	-	-
PF00840	-	-	-	-	-
PF00841	-	-	-	d20	d50
PF00842	-	-	-	-	-
PF00843	-	c20	-	d20	-
PF00844	-	-	-	-	-
PF00845	-	-	-	-	-
PF00846	tmh	c20	-	-	-
PF00847	-	-	-	-	-
PF00848	-	-	-	-	-
PF00849	-	-	-	-	-
PF00850	-	-	-	-	-
PF00851	-	-	-	-	-
PF00852	tmh	-	-	-	-
PF00853	-	-	-	-	-
PF00854	tmh	-	-	-	-
PF00855	-	-	-	-	-
PF00856	-	-	-	-	-
PF00857	-	-	-	-	-
PF00858	tmh	-	-	-	-
PF00859	-	-	-	d20	d50
PF00860	tmh	-	-	-	-
PF00861	-	-	-	-	-
PF00862	-	-	-	-	-
PF00863	-	-	-	-	-
PF00864	tmh	-	-	-	-
PF00865	-	-	-	d20	d50
PF00866	-	-	-	-	-
PF00867	-	-	-	-	-
PF00868	-	-	-	-	-
PF00869	-	-	-	-	-
PF00870	-	-	-	-	-
PF00871	-	-	-	-	-
PF00872	-	-	-	-	-
PF00873	tmh	-	-	-	-
PF00874	-	-	-	-	-
PF00875	-	-	-	-	-
PF00876	tmh	-	-	-	-
PF00877	-	-	-	-	-
PF00878	-	-	-	-	-
PF00879	-	-	-	-	-
PF00880	-	-	-	-	-
PF00881	-	-	-	-	-
PF00882	-	-	-	-	-
PF00883	-	-	-	-	-
PF00884	-	-	-	-	-
PF00885	-	-	-	-	-
PF00886	-	-	-	-	-
PF00887	-	-	-	-	-
PF00888	-	-	-	-	-
PF00889	-	-	-	-	-
PF00890	-	-	-	-	-
PF00891	-	-	-	-	-
PF00892	tmh	-	-	-	-
PF00893	tmh	-	-	-	-
PF00894	-	-	-	-	-
PF00895	tmh	-	-	-	-
PF00897	-	-	-	-	-
PF00898	-	-	-	-	-
PF00899	-	-	-	-	-
PF00900	-	-	-	-	-
PF00901	-	c20	-	-	-
PF00902	tmh	-	-	-	-
PF00903	-	-	-	-	-
PF00905	-	-	-	-	-
PF00907	-	-	-	-	-
PF00908	-	-	-	-	-
PF00909	tmh	-	-	-	-
PF00910	-	-	-	-	-
PF00912	-	-	-	-	-
PF00913	-	-	-	d20	-
PF00915	-	-	-	-	-
PF00916	tmh	-	-	-	-
PF00918	-	-	-	d20	-
PF00919	-	-	-	-	-
PF00920	-	-	-	-	-
PF00921	-	-	-	-	-
PF00922	-	-	-	d20	d50
PF00923	-	-	-	-	-
PF00924	tmh	-	-	-	-
PF00925	-	-	-	-	-
PF00926	-	-	-	-	-
PF00927	-	-	-	-	-
PF00928	-	-	-	-	-
PF00929	-	-	-	-	-
PF00930	-	-	-	-	-
PF00931	-	-	-	-	-
PF00932	-	-	-	-	-
PF00933	-	-	-	-	-
PF00934	-	-	-	-	-
PF00935	-	-	-	-	-
PF00936	-	-	-	-	-
PF00937	-	-	-	d20	d50
PF00938	-	-	-	-	-
PF00939	tmh	-	-	-	-
PF00940	-	-	-	-	-
PF00941	-	-	-	-	-
PF00942	-	-	-	-	-
PF00943	tmh	-	-	-	-
PF00944	-	-	-	-	-
PF00945	-	-	-	-	-
PF00946	-	-	-	-	-
PF00948	-	-	-	-	-
PF00949	-	-	-	-	-
PF00950	tmh	-	-	-	-
PF00951	tmh	-	-	-	-
PF00952	-	-	-	-	-
PF00953	tmh	-	-	-	-
PF00954	-	-	-	-	-
PF00955	tmh	-	-	-	-
PF00956	-	-	-	-	-
PF00957	tmh	-	-	-	-
PF00958	-	-	-	-	-
PF00959	-	-	-	-	-
PF00960	-	-	-	-	-
PF00961	-	-	-	-	-
PF00962	-	-	-	-	-
PF00963	-	-	-	-	-
PF00964	-	-	-	-	-
PF00965	-	-	-	-	-
PF00967	-	-	-	-	-
PF00969	-	-	-	-	-
PF00970	-	-	-	-	-
PF00971	tmh	c20	-	-	-
PF00972	-	-	-	-	-
PF00973	-	-	-	d20	d50
PF00974	tmh	-	-	-	-
PF00975	-	-	-	-	-
PF00976	-	-	-	-	-
PF00977	-	-	-	-	-
PF00978	-	-	-	-	-
PF00979	-	-	-	-	-
PF00980	-	-	-	-	-
PF00981	-	-	-	-	-
PF00982	-	-	-	-	-
PF00983	-	-	-	-	-
PF00984	-	-	-	-	-
PF00985	tmh	-	-	d20	d50
PF00986	-	-	-	-	-
PF00988	-	-	-	-	-
PF00989	-	-	-	-	-
PF00990	-	-	-	-	-
PF00992	-	c20	-	-	-
PF00993	-	-	-	-	-
PF00994	-	-	-	-	-
PF00995	-	-	-	-	-
PF00996	-	-	-	-	-
PF00997	-	-	-	d20	-
PF00998	-	-	-	-	-
PF00999	tmh	-	-	-	-
PF01000	-	-	-	-	-
PF01001	tmh	-	-	-	-
PF01002	tmh	-	-	-	-
PF01003	tmh	-	-	-	-
PF01005	tmh	-	-	-	-
PF01006	tmh	-	-	-	-
PF01007	tmh	-	-	-	-
PF01008	-	-	-	-	-
PF01010	tmh	-	-	-	-
PF01012	-	-	-	-	-
PF01014	-	-	-	-	-
PF01015	-	-	-	-	-
PF01016	-	-	-	-	-
PF01017	-	c20	-	-	-
PF01018	-	-	-	d20	-
PF01019	-	-	-	-	-
PF01020	-	-	-	-	-
PF01021	-	-	-	d20	d50
PF01022	-	-	-	-	-
PF01023	-	-	-	-	-
PF01024	tmh	-	-	-	-
PF01025	-	c20	-	-	-
PF01026	-	-	-	-	-
PF01027	tmh	-	-	-	-
PF01028	-	-	-	-	-
PF01029	-	-	-	-	-
PF01030	-	-	-	-	-
PF01031	-	-	-	-	-
PF01032	tmh	-	-	-	-
PF01033	-	-	-	-	-
PF01034	tmh	-	-	d20	d50
PF01035	-	-	-	-	-
PF01036	tmh	-	-	-	-
PF01037	-	-	-	-	-
PF01039	-	-	-	-	-
PF01040	tmh	-	-	-	-
PF01041	-	-	-	-	-
PF01042	-	-	-	-	-
PF01043	-	-	-	-	-
PF01044	-	c20	-	d20	d50
PF01047	-	-	-	-	-
PF01048	-	-	-	-	-
PF01049	-	-	-	-	-
PF01050	-	-	-	-	-
PF01051	-	-	-	-	-
PF01052	-	-	-	-	-
PF01053	-	-	-	-	-
PF01054	tmh	-	-	-	-
PF01055	-	-	-	-	-
PF01056	-	-	-	d20	d50
PF01058	-	-	-	-	-
PF01059	tmh	-	-	-	-
PF01060	-	-	-	-	-
PF01061	tmh	-	-	-	-
PF01063	-	-	-	-	-
PF01064	-	-	-	-	-
PF01065	-	-	-	d20	-
PF01066	tmh	-	-	-	-
PF01067	-	-	-	-	-
PF01068	-	-	-	-	-
PF01070	-	-	-	-	-
PF01071	-	-	-	-	-
PF01073	-	-	-	-	-
PF01074	-	-	-	-	-
PF01075	-	-	-	-	-
PF01076	-	-	-	d20	-
PF01077	-	-	-	-	-
PF01078	-	-	-	-	-
PF01079	-	-	-	-	-
PF01080	tmh	-	-	d20	d50
PF01081	-	-	-	-	-
PF01082	-	-	-	-	-
PF01083	-	-	-	-	-
PF01084	-	-	-	-	-
PF01085	-	-	-	-	-
PF01086	-	c20	-	d20	d50
PF01087	-	-	-	-	-
PF01088	-	-	-	-	-
PF01090	-	-	-	-	-
PF01091	-	-	-	-	-
PF01092	-	-	-	-	-
PF01093	-	c20	-	-	-
PF01094	-	-	-	-	-
PF01095	-	-	-	-	-
PF01096	-	-	-	-	-
PF01097	-	-	-	-	-
PF01098	tmh	-	-	-	-
PF01099	-	-	-	-	-
PF01101	-	-	-	-	-
PF01102	tmh	-	-	d20	-
PF01103	-	-	-	-	-
PF01104	-	-	-	-	-
PF01105	tmh	-	-	-	-
PF01106	-	-	-	-	-
PF01107	-	-	-	-	-
PF01108	-	-	-	-	-
PF01109	-	-	-	-	-
PF01110	-	-	-	-	-
PF01111	-	-	-	-	-
PF01112	-	-	-	-	-
PF01113	-	-	-	-	-
PF01114	-	-	-	-	-
PF01115	-	-	-	-	-
PF01116	-	-	-	-	-
PF01117	-	-	-	-	-
PF01118	-	-	-	-	-
PF01119	-	-	-	-	-
PF01120	-	-	-	-	-
PF01121	-	-	-	-	-
PF01122	-	-	-	-	-
PF01123	-	-	-	-	-
PF01124	tmh	-	-	-	-
PF01125	-	-	-	-	-
PF01126	-	-	-	-	-
PF01127	tmh	-	-	-	-
PF01128	-	-	-	-	-
PF01129	-	-	-	-	-
PF01130	tmh	-	-	-	-
PF01131	-	-	-	-	-
PF01132	-	-	-	-	-
PF01133	-	-	-	-	-
PF01135	-	-	-	-	-
PF01136	-	-	-	-	-
PF01137	-	-	-	-	-
PF01138	-	-	-	-	-
PF01139	-	-	-	-	-
PF01140	-	-	-	d20	-
PF01141	-	-	-	-	-
PF01142	-	-	-	-	-
PF01144	-	-	-	-	-
PF01145	-	-	-	-	-
PF01146	tmh	-	-	-	-
PF01147	-	-	-	-	-
PF01148	tmh	-	-	-	-
PF01149	-	-	-	-	-
PF01150	-	-	-	-	-
PF01151	tmh	-	-	-	-
PF01152	-	-	-	-	-
PF01153	-	-	-	d20	-
PF01154	-	-	-	-	-
PF01155	-	-	-	-	-
PF01156	-	-	-	-	-
PF01157	-	-	-	-	-
PF01158	-	-	-	d20	-
PF01159	-	-	-	-	-
PF01160	-	-	-	-	-
PF01161	-	-	-	-	-
PF01163	-	-	-	-	-
PF01165	-	-	-	-	-
PF01166	-	c20	-	-	-
PF01167	-	-	-	-	-
PF01168	-	-	-	-	-
PF01169	tmh	-	-	-	-
PF01170	-	-	-	-	-
PF01171	-	-	-	-	-
PF01172	-	-	-	-	-
PF01174	-	-	-	-	-
PF01175	-	-	-	-	-
PF01176	-	-	-	-	-
PF01177	-	-	-	-	-
PF01179	-	-	-	-	-
PF01180	-	-	-	-	-
PF01182	-	-	-	-	-
PF01183	-	-	-	-	-
PF01184	tmh	-	-	-	-
PF01185	-	-	-	-	-
PF01186	-	-	-	-	-
PF01187	-	-	-	-	-
PF01188	-	-	-	-	-
PF01189	-	-	-	-	-
PF01190	-	-	-	-	-
PF01191	-	-	-	-	-
PF01192	-	-	-	-	-
PF01193	-	-	-	-	-
PF01194	-	-	-	-	-
PF01195	-	-	-	-	-
PF01196	-	-	-	-	-
PF01197	-	-	-	-	-
PF01198	-	-	-	-	-
PF01199	-	-	-	-	-
PF01200	-	-	-	-	-
PF01201	-	-	-	d20	-
PF01202	-	-	-	-	-
PF01203	-	-	-	-	-
PF01204	-	-	-	-	-
PF01205	-	-	-	-	-
PF01206	-	-	-	-	-
PF01207	-	-	-	-	-
PF01208	-	-	-	-	-
PF01209	-	-	-	-	-
PF01210	-	-	-	-	-
PF01212	-	-	-	-	-
PF01213	-	c20	-	d20	d50
PF01214	-	-	-	-	-
PF01215	-	-	-	d20	-
PF01216	-	-	-	d20	-
PF01217	-	-	-	-	-
PF01218	-	-	-	-	-
PF01219	tmh	-	-	-	-
PF01220	-	-	-	-	-
PF01221	-	-	-	-	-
PF01222	tmh	-	-	-	-
PF01223	-	-	-	-	-
PF01225	-	-	-	-	-
PF01226	tmh	-	-	-	-
PF01227	-	-	-	-	-
PF01228	-	-	-	-	-
PF01229	-	-	-	-	-
PF01230	-	-	-	-	-
PF01231	-	-	-	-	-
PF01232	-	-	-	-	-
PF01233	-	-	-	-	-
PF01234	-	-	-	-	-
PF01235	tmh	-	-	-	-
PF01237	-	c20	-	d20	-
PF01238	-	-	-	-	-
PF01239	-	-	-	-	-
PF01241	tmh	-	-	-	-
PF01242	-	-	-	-	-
PF01243	-	-	-	-	-
PF01244	-	-	-	-	-
PF01245	-	-	-	-	-
PF01246	-	-	-	-	-
PF01247	-	-	-	-	-
PF01248	-	-	-	-	-
PF01249	-	-	-	-	-
PF01250	-	-	-	-	-
PF01251	-	-	-	-	-
PF01252	tmh	-	-	-	-
PF01253	-	-	-	-	-
PF01254	-	-	-	d20	d50
PF01255	-	-	-	-	-
PF01256	-	-	-	-	-
PF01257	-	-	-	-	-
PF01258	-	-	-	-	-
PF01259	-	-	-	-	-
PF01261	-	-	-	-	-
PF01262	-	-	-	-	-
PF01263	-	-	-	-	-
PF01264	-	-	-	-	-
PF01265	-	-	-	d20	d50
PF01266	-	-	-	-	-
PF01267	-	-	-	-	-
PF01268	-	-	-	-	-
PF01269	-	-	-	-	-
PF01270	-	-	-	-	-
PF01271	-	c20	-	d20	d50
PF01272	-	-	-	-	-
PF01273	-	-	-	-	-
PF01274	-	-	-	-	-
PF01275	tmh	-	-	-	-
PF01276	-	-	-	-	-
PF01277	tmh	-	-	-	-
PF01278	-	-	-	-	-
PF01279	-	-	-	d20	-
PF01280	-	-	-	d20	-
PF01281	-	-	-	-	-
PF01282	-	-	-	-	-
PF01283	-	-	-	d20	-
PF01284	tmh	-	-	-	-
PF01285	-	-	-	d20	-
PF01286	-	-	-	-	-
PF01287	-	-	-	-	-
PF01288	-	-	-	-	-
PF01289	-	-	-	-	-
PF01290	-	-	-	-	-
PF01291	-	-	-	-	-
PF01292	tmh	-	-	-	-
PF01293	-	-	-	-	-
PF01294	-	-	-	d20	-
PF01295	-	-	-	-	-
PF01296	-	-	-	-	-
PF01297	-	-	-	-	-
PF01298	-	-	-	d20	d50
PF01299	tmh	-	-	d20	-
PF01300	-	-	-	-	-
PF01301	-	-	-	-	-
PF01302	-	-	-	-	-
PF01303	-	-	-	-	-
PF01304	-	-	-	-	-
PF01306	tmh	-	-	-	-
PF01307	tmh	-	-	-	-
PF01308	-	-	-	-	-
PF01309	tmh	-	-	-	-
PF01310	-	-	-	-	-
PF01311	tmh	-	-	-	-
PF01312	tmh	-	-	-	-
PF01313	tmh	-	-	-	-
PF01314	-	-	-	-	-
PF01315	-	-	-	-	-
PF01316	-	-	-	-	-
PF01318	-	-	-	-	-
PF01320	-	-	-	-	-
PF01321	-	-	-	-	-
PF01322	-	-	-	-	-
PF01323	-	-	-	-	-
PF01324	-	-	-	-	-
PF01325	-	-	-	-	-
PF01326	-	-	-	-	-
PF01327	-	-	-	-	-
PF01328	-	-	-	-	-
PF01329	-	-	-	-	-
PF01330	-	-	-	-	-
PF01331	-	-	-	-	-
PF01333	tmh	-	-	-	-
PF01335	-	-	-	-	-
PF01336	-	-	-	-	-
PF01337	-	-	-	-	-
PF01338	-	-	-	-	-
PF01339	-	-	-	-	-
PF01340	-	-	-	-	-
PF01341	-	-	-	-	-
PF01342	-	-	-	-	-
PF01343	-	-	-	-	-
PF01345	-	-	-	-	-
PF01346	-	-	-	-	-
PF01347	-	-	-	-	-
PF01349	tmh	-	-	-	-
PF01350	tmh	-	-	-	-
PF01351	-	-	-	-	-
PF01352	-	-	-	-	-
PF01353	-	-	-	-	-
PF01355	-	-	-	-	-
PF01356	-	-	-	-	-
PF01357	-	-	-	-	-
PF01358	-	-	-	-	-
PF01359	-	-	-	-	-
PF01361	-	-	-	-	-
PF01363	-	-	-	-	-
PF01364	-	-	-	-	-
PF01365	-	-	-	-	-
PF01366	-	-	-	d20	-
PF01367	-	-	-	-	-
PF01368	-	-	-	-	-
PF01369	-	-	-	-	-
PF01370	-	-	-	-	-
PF01371	-	-	-	-	-
PF01372	-	-	-	-	-
PF01373	-	-	-	-	-
PF01374	-	-	-	-	-
PF01375	-	-	-	-	-
PF01376	-	-	-	-	-
PF01378	-	-	-	-	-
PF01379	-	-	-	-	-
PF01380	-	-	-	-	-
PF01381	-	-	-	-	-
PF01382	-	-	-	-	-
PF01383	-	-	-	-	-
PF01384	tmh	-	-	-	-
PF01385	-	-	-	-	-
PF01386	-	-	-	-	-
PF01387	-	-	-	d20	-
PF01388	-	-	-	-	-
PF01389	-	-	-	-	-
PF01390	-	-	-	-	-
PF01391	-	-	-	-	-
PF01392	-	-	-	-	-
PF01393	-	-	-	-	-
PF01394	-	-	-	-	-
PF01395	-	-	-	-	-
PF01396	-	-	-	-	-
PF01397	-	-	-	-	-
PF01398	-	-	-	-	-
PF01399	-	-	-	-	-
PF01400	-	-	-	-	-
PF01401	-	-	-	-	-
PF01402	-	-	-	-	-
PF01403	-	-	-	-	-
PF01404	-	-	-	-	-
PF01405	tmh	-	-	-	-
PF01406	-	-	-	-	-
PF01407	-	-	-	-	-
PF01408	-	-	-	-	-
PF01409	-	-	-	-	-
PF01410	-	-	-	-	-
PF01411	-	-	-	-	-
PF01412	-	-	-	-	-
PF01413	-	-	-	-	-
PF01414	-	-	-	-	-
PF01415	-	-	-	-	-
PF01416	-	-	-	-	-
PF01417	-	-	-	-	-
PF01418	-	-	-	-	-
PF01419	-	-	-	-	-
PF01420	-	-	-	-	-
PF01421	-	-	-	-	-
PF01422	-	-	-	-	-
PF01423	-	-	-	-	-
PF01424	-	-	-	-	-
PF01425	-	-	-	-	-
PF01426	-	-	-	-	-
PF01427	-	-	-	-	-
PF01428	-	-	-	-	-
PF01429	-	-	-	-	-
PF01430	-	-	-	-	-
PF01431	-	-	-	-	-
PF01432	-	-	-	-	-
PF01433	-	-	-	-	-
PF01434	-	-	-	-	-
PF01435	tmh	-	-	-	-
PF01436	-	-	-	-	-
PF01437	-	-	-	-	-
PF01439	-	-	-	-	-
PF01440	-	-	-	d20	-
PF01441	-	c20	-	-	-
PF01443	-	-	-	-	-
PF01445	tmh	-	-	-	-
PF01446	-	-	-	-	-
PF01447	-	-	-	-	-
PF01448	-	-	-	-	-
PF01450	-	-	-	-	-
PF01451	-	-	-	-	-
PF01452	tmh	c20	-	-	-
PF01453	-	-	-	-	-
PF01454	-	-	-	-	-
PF01455	-	-	-	-	-
PF01456	-	-	-	d20	d50
PF01457	-	-	-	-	-
PF01458	-	-	-	-	-
PF01459	-	-	-	-	-
PF01462	-	-	-	-	-
PF01464	-	-	-	-	-
PF01465	-	-	-	-	-
PF01466	-	-	-	-	-
PF01467	-	-	-	-	-
PF01468	-	-	-	-	-
PF01469	-	-	-	-	-
PF01470	-	-	-	-	-
PF01471	-	-	-	-	-
PF01472	-	-	-	-	-
PF01474	-	-	-	-	-
PF01475	-	-	-	-	-
PF01477	-	-	-	-	-
PF01478	tmh	-	-	-	-
PF01479	-	-	-	-	-
PF01480	-	-	-	-	-
PF01481	-	-	-	d20	d50
PF01483	-	-	-	-	-
PF01484	-	-	-	-	-
PF01485	-	-	-	-	-
PF01486	-	c20	-	-	-
PF01487	-	-	-	-	-
PF01488	-	-	-	-	-
PF01490	tmh	-	-	-	-
PF01491	-	-	-	-	-
PF01492	-	-	-	d20	-
PF01493	-	-	-	-	-
PF01494	-	-	-	-	-
PF01496	tmh	c20	-	-	-
PF01497	-	-	-	-	-
PF01498	-	-	-	-	-
PF01499	-	c20	-	d20	-
PF01500	-	-	-	-	-
PF01501	-	-	-	-	-
PF01502	-	-	-	-	-
PF01503	-	-	-	-	-
PF01504	-	-	-	-	-
PF01506	-	-	-	-	-
PF01507	-	-	-	-	-
PF01508	-	-	-	-	-
PF01509	-	-	-	-	-
PF01510	-	-	-	-	-
PF01512	-	-	-	-	-
PF01513	-	-	-	-	-
PF01514	-	-	-	-	-
PF01515	-	-	-	-	-
PF01516	-	-	-	d20	d50
PF01517	-	c20	-	d20	d50
PF01518	-	-	-	-	-
PF01519	-	c20	-	-	-
PF01520	-	-	-	-	-
PF01521	-	-	-	-	-
PF01522	-	-	-	-	-
PF01523	-	-	-	-	-
PF01524	-	-	-	-	-
PF01525	-	-	-	-	-
PF01526	-	-	-	-	-
PF01527	-	-	-	-	-
PF01528	tmh	-	-	-	-
PF01529	tmh	-	-	-	-
PF01530	-	-	-	-	-
PF01531	-	-	-	-	-
PF01532	-	-	-	-	-
PF01533	-	-	-	-	-
PF01534	tmh	-	-	-	-
PF01536	-	-	-	-	-
PF01537	-	-	-	-	-
PF01538	tmh	-	-	-	-
PF01539	-	-	-	-	-
PF01540	-	c20	c50	-	-
PF01541	-	-	-	-	-
PF01542	-	-	-	-	-
PF01543	-	-	-	d20	-
PF01544	tmh	c20	-	-	-
PF01545	tmh	-	-	-	-
PF01546	-	-	-	-	-
PF01548	-	-	-	-	-
PF01551	-	-	-	-	-
PF01552	-	-	-	-	-
PF01553	-	-	-	-	-
PF01554	tmh	-	-	-	-
PF01555	-	-	-	-	-
PF01556	-	-	-	-	-
PF01557	-	-	-	-	-
PF01558	-	-	-	-	-
PF01559	-	-	-	-	-
PF01560	-	-	-	-	-
PF01561	tmh	-	-	-	-
PF01562	-	-	-	-	-
PF01563	-	-	-	-	-
PF01564	-	-	-	-	-
PF01565	-	-	-	-	-
PF01566	tmh	-	-	-	-
PF01567	tmh	-	-	-	-
PF01568	-	-	-	-	-
PF01569	tmh	-	-	-	-
PF01570	-	-	-	-	-
PF01571	-	-	-	-	-
PF01573	-	-	-	-	-
PF01575	-	-	-	-	-
PF01576	-	c20	c50	d20	d50
PF01577	-	-	-	-	-
PF01578	tmh	-	-	-	-
PF01579	-	-	-	-	-
PF01580	-	-	-	-	-
PF01582	-	-	-	-	-
PF01583	-	-	-	-	-
PF01584	-	-	-	-	-
PF01585	-	-	-	-	-
PF01586	-	-	-	-	-
PF01588	-	-	-	-	-
PF01589	tmh	-	-	-	-
PF01590	-	-	-	-	-
PF01591	-	-	-	-	-
PF01592	-	-	-	-	-
PF01593	-	-	-	-	-
PF01594	tmh	-	-	-	-
PF01595	tmh	-	-	-	-
PF01596	-	-	-	-	-
PF01597	-	-	-	-	-
PF01599	-	-	-	-	-
PF01600	-	-	-	-	-
PF01601	tmh	c20	-	-	-
PF01602	-	-	-	-	-
PF01603	-	-	-	-	-
PF01606	-	-	-	-	-
PF01607	-	-	-	-	-
PF01608	-	c20	-	-	-
PF01609	-	-	-	-	-
PF01610	-	-	-	-	-
PF01611	-	-	-	d20	d50
PF01612	-	-	-	-	-
PF01613	-	-	-	-	-
PF01614	-	-	-	-	-
PF01616	tmh	-	-	-	-
PF01617	-	-	-	-	-
PF01618	tmh	-	-	-	-
PF01619	-	-	-	-	-
PF01620	-	-	-	-	-
PF01621	tmh	-	-	-	-
PF01623	-	-	-	-	-
PF01624	-	-	-	-	-
PF01625	-	-	-	-	-
PF01627	-	-	-	-	-
PF01628	-	-	-	-	-
PF01629	-	-	-	-	-
PF01630	-	-	-	-	-
PF01632	-	-	-	d20	-
PF01633	-	-	-	-	-
PF01634	-	-	-	-	-
PF01635	tmh	-	-	-	-
PF01636	-	-	-	-	-
PF01637	-	-	-	-	-
PF01638	-	-	-	-	-
PF01639	-	-	-	-	-
PF01640	-	-	-	-	-
PF01641	-	-	-	-	-
PF01642	-	-	-	-	-
PF01643	-	-	-	-	-
PF01644	-	-	-	-	-
PF01645	-	-	-	-	-
PF01646	-	-	-	-	-
PF01648	-	-	-	-	-
PF01649	-	-	-	d20	-
PF01650	-	-	-	-	-
PF01652	-	-	-	-	-
PF01653	-	-	-	-	-
PF01654	tmh	-	-	-	-
PF01655	-	-	-	-	-
PF01656	-	-	-	-	-
PF01657	-	-	-	-	-
PF01658	-	-	-	-	-
PF01659	-	-	-	d20	-
PF01660	-	-	-	-	-
PF01661	-	-	-	-	-
PF01663	-	-	-	-	-
PF01664	-	-	-	-	-
PF01665	-	c20	-	-	-
PF01666	-	-	-	-	-
PF01667	-	-	-	-	-
PF01668	-	-	-	-	-
PF01669	-	-	-	d20	d50
PF01670	-	-	-	-	-
PF01671	-	-	-	-	-
PF01672	-	-	-	-	-
PF01673	-	-	-	-	-
PF01674	-	-	-	-	-
PF01676	-	-	-	-	-
PF01677	-	-	-	-	-
PF01678	-	-	-	-	-
PF01679	tmh	-	-	-	-
PF01680	-	-	-	-	-
PF01681	-	-	-	-	-
PF01682	-	-	-	-	-
PF01683	-	-	-	-	-
PF01684	-	-	-	-	-
PF01686	-	-	-	-	-
PF01687	-	-	-	-	-
PF01688	-	-	-	-	-
PF01690	-	-	-	d20	d50
PF01691	-	-	-	-	-
PF01692	-	-	-	d20	d50
PF01693	-	-	-	-	-
PF01694	tmh	-	-	-	-
PF01695	-	-	-	-	-
PF01696	-	-	-	-	-
PF01697	-	-	-	-	-
PF01698	-	-	-	d20	d50
PF01699	tmh	-	-	-	-
PF01700	-	-	-	-	-
PF01701	tmh	-	-	-	-
PF01702	-	-	-	-	-
PF01704	-	-	-	-	-
PF01705	-	-	-	-	-
PF01706	-	-	-	-	-
PF01707	-	-	-	-	-
PF01708	tmh	-	-	-	-
PF01709	-	-	-	-	-
PF01710	-	-	-	-	-
PF01712	-	-	-	-	-
PF01713	-	-	-	-	-
PF01715	-	-	-	-	-
PF01716	-	-	-	-	-
PF01717	-	-	-	-	-
PF01718	-	-	-	-	-
PF01719	-	-	-	-	-
PF01721	-	-	-	-	-
PF01722	-	-	-	-	-
PF01723	-	-	-	-	-
PF01724	-	-	-	-	-
PF01725	-	-	-	-	-
PF01726	-	-	-	-	-
PF01728	-	-	-	-	-
PF01729	-	-	-	-	-
PF01730	-	-	-	-	-
PF01731	-	-	-	-	-
PF01732	-	-	-	-	-
PF01733	tmh	-	-	-	-
PF01734	-	-	-	-	-
PF01735	-	-	-	-	-
PF01736	-	-	-	-	-
PF01737	tmh	-	-	-	-
PF01738	-	-	-	-	-
PF01739	-	-	-	-	-
PF01740	-	-	-	-	-
PF01741	tmh	-	-	-	-
PF01742	-	-	-	-	-
PF01743	-	-	-	-	-
PF01744	-	-	-	-	-
PF01745	-	-	-	-	-
PF01746	-	-	-	-	-
PF01747	-	-	-	-	-
PF01749	-	-	-	d20	-
PF01750	-	-	-	-	-
PF01751	-	-	-	-	-
PF01752	-	-	-	-	-
PF01753	-	-	-	-	-
PF01754	-	-	-	-	-
PF01755	-	-	-	-	-
PF01756	-	-	-	-	-
PF01757	tmh	-	-	-	-
PF01758	tmh	-	-	-	-
PF01759	-	-	-	-	-
PF01761	-	-	-	-	-
PF01762	-	-	-	-	-
PF01763	-	c20	-	d20	-
PF01764	-	-	-	-	-
PF01765	-	c20	-	-	-
PF01766	-	-	-	-	-
PF01767	-	-	-	d20	-
PF01768	-	-	-	-	-
PF01769	tmh	-	-	-	-
PF01770	tmh	-	-	-	-
PF01771	-	-	-	-	-
PF01773	tmh	-	-	-	-
PF01774	-	-	-	-	-
PF01775	-	-	-	-	-
PF01776	-	-	-	-	-
PF01777	-	-	-	-	-
PF01778	-	-	-	-	-
PF01779	-	-	-	-	-
PF01780	-	-	-	-	-
PF01781	-	-	-	-	-
PF01782	-	-	-	-	-
PF01783	-	-	-	-	-
PF01784	-	-	-	-	-
PF01785	-	-	-	-	-
PF01786	tmh	-	-	-	-
PF01787	-	-	-	d20	-
PF01788	tmh	-	-	-	-
PF01789	-	-	-	-	-
PF01790	tmh	-	-	-	-
PF01791	-	-	-	-	-
PF01793	-	-	-	-	-
PF01794	tmh	-	-	-	-
PF01795	-	-	-	-	-
PF01796	-	-	-	-	-
PF01797	-	-	-	-	-
PF01798	-	-	-	-	-
PF01799	-	-	-	-	-
PF01801	-	-	-	-	-
PF01802	-	-	-	-	-
PF01803	-	-	-	-	-
PF01804	-	-	-	-	-
PF01805	-	-	-	-	-
PF01806	-	c20	-	d20	-
PF01807	-	-	-	-	-
PF01808	-	-	-	-	-
PF01809	-	-	-	-	-
PF01810	tmh	-	-	-	-
PF01812	-	-	-	-	-
PF01813	-	c20	-	-	-
PF01814	-	-	-	-	-
PF01815	-	-	-	-	-
PF01816	-	-	-	-	-
PF01817	-	-	-	-	-
PF01818	-	-	-	-	-
PF01819	-	-	-	-	-
PF01820	-	-	-	-	-
PF01821	-	-	-	-	-
PF01822	-	-	-	-	-
PF01823	-	-	-	-	-
PF01824	-	-	-	-	-
PF01825	-	-	-	-	-
PF01826	-	-	-	-	-
PF01827	-	-	-	-	-
PF01828	-	-	-	-	-
PF01829	-	-	-	-	-
PF01830	-	-	-	-	-
PF01831	-	-	-	-	-
PF01832	-	-	-	-	-
PF01834	-	-	-	-	-
PF01835	-	-	-	-	-
PF01837	-	-	-	-	-
PF01839	-	-	-	-	-
PF01840	-	-	-	-	-
PF01841	-	-	-	-	-
PF01843	-	-	-	-	-
PF01844	-	-	-	-	-
PF01845	-	-	-	-	-
PF01846	-	-	-	-	-
PF01847	-	-	-	-	-
PF01848	tmh	-	-	-	-
PF01849	-	-	-	-	-
PF01850	-	-	-	-	-
PF01851	-	-	-	-	-
PF01852	-	-	-	-	-
PF01853	-	-	-	-	-
PF01855	-	-	-	-	-
PF01856	-	-	-	-	-
PF01857	-	-	-	-	-
PF01858	-	-	-	-	-
PF01861	-	-	-	-	-
PF01862	-	-	-	-	-
PF01863	-	-	-	-	-
PF01864	tmh	-	-	-	-
PF01865	-	c20	-	-	-
PF01866	-	-	-	-	-
PF01867	-	-	-	-	-
PF01868	-	-	-	-	-
PF01869	-	-	-	-	-
PF01870	-	-	-	-	-
PF01871	-	-	-	-	-
PF01872	-	-	-	-	-
PF01873	-	-	-	-	-
PF01874	-	-	-	-	-
PF01875	-	-	-	-	-
PF01876	-	-	-	-	-
PF01877	-	-	-	-	-
PF01880	-	-	-	-	-
PF01881	-	-	-	-	-
PF01882	-	-	-	-	-
PF01883	-	-	-	-	-
PF01884	-	-	-	-	-
PF01885	-	-	-	-	-
PF01886	-	-	-	-	-
PF01887	-	-	-	-	-
PF01888	-	-	-	-	-
PF01889	tmh	-	-	-	-
PF01890	-	-	-	-	-
PF01891	tmh	-	-	-	-
PF01893	-	-	-	-	-
PF01894	-	-	-	-	-
PF01895	-	-	-	-	-
PF01896	-	-	-	-	-
PF01899	tmh	-	-	-	-
PF01900	-	-	-	-	-
PF01901	tmh	-	-	-	-
PF01902	-	-	-	-	-
PF01903	-	-	-	-	-
PF01904	-	-	-	-	-
PF01906	-	-	-	-	-
PF01907	-	-	-	-	-
PF01909	-	-	-	-	-
PF01910	-	-	-	-	-
PF01912	-	-	-	-	-
PF01913	-	-	-	-	-
PF01914	tmh	-	-	-	-
PF01915	-	-	-	-	-
PF01916	-	-	-	-	-
PF01917	tmh	-	-	-	-
PF01918	-	-	-	-	-
PF01920	-	c20	-	-	-
PF01921	-	-	-	-	-
PF01922	-	-	-	-	-
PF01923	-	-	-	-	-
PF01924	-	-	-	-	-
PF01925	tmh	-	-	-	-
PF01926	-	-	-	-	-
PF01927	-	-	-	-	-
PF01928	-	-	-	-	-
PF01929	-	-	-	-	-
PF01930	-	-	-	-	-
PF01931	-	-	-	-	-
PF01933	-	-	-	-	-
PF01934	-	-	-	-	-
PF01935	-	-	-	-	-
PF01936	-	-	-	-	-
PF01937	-	-	-	-	-
PF01938	-	-	-	-	-
PF01939	-	-	-	-	-
PF01940	tmh	-	-	-	-
PF01941	-	-	-	-	-
PF01943	tmh	-	-	-	-
PF01944	tmh	-	-	-	-
PF01946	-	-	-	-	-
PF01947	-	-	-	-	-
PF01948	-	-	-	-	-
PF01949	-	-	-	-	-
PF01950	-	-	-	-	-
PF01951	-	-	-	-	-
PF01954	-	-	-	-	-
PF01955	-	-	-	-	-
PF01956	tmh	-	-	-	-
PF01957	tmh	-	-	-	-
PF01958	-	-	-	-	-
PF01959	-	-	-	-	-
PF01960	-	-	-	-	-
PF01963	-	-	-	-	-
PF01964	-	-	-	-	-
PF01965	-	-	-	-	-
PF01966	-	-	-	-	-
PF01967	-	-	-	-	-
PF01968	-	-	-	-	-
PF01969	-	-	-	-	-
PF01970	tmh	-	-	-	-
PF01972	tmh	-	-	-	-
PF01973	-	-	-	-	-
PF01974	-	-	-	-	-
PF01975	-	-	-	-	-
PF01976	-	-	-	-	-
PF01977	-	-	-	-	-
PF01978	-	-	-	-	-
PF01979	-	-	-	-	-
PF01980	-	-	-	-	-
PF01981	-	-	-	-	-
PF01982	-	-	-	-	-
PF01983	-	-	-	-	-
PF01984	-	c20	-	d20	-
PF01985	-	-	-	-	-
PF01986	-	-	-	-	-
PF01987	-	-	-	-	-
PF01988	tmh	-	-	-	-
PF01989	-	-	-	-	-
PF01990	-	-	-	-	-
PF01991	-	c20	-	-	-
PF01992	-	-	-	-	-
PF01993	-	c20	-	-	-
PF01994	-	-	-	-	-
PF01995	-	-	-	-	-
PF01996	-	-	-	-	-
PF01997	-	-	-	-	-
PF01998	tmh	-	-	-	-
PF02001	-	-	-	-	-
PF02002	-	c20	-	-	-
PF02005	-	-	-	-	-
PF02006	-	-	-	-	-
PF02007	-	-	-	-	-
PF02008	-	-	-	-	-
PF02009	tmh	-	-	-	-
PF02010	-	-	-	-	-
PF02011	-	-	-	-	-
PF02013	-	-	-	-	-
PF02014	-	-	-	-	-
PF02015	-	-	-	-	-
PF02016	-	-	-	-	-
PF02017	-	-	-	-	-
PF02018	-	-	-	-	-
PF02019	-	-	-	-	-
PF02020	-	-	-	-	-
PF02021	-	-	-	-	-
PF02022	-	-	-	-	-
PF02023	-	-	-	-	-
PF02024	-	-	-	-	-
PF02025	-	-	-	-	-
PF02026	-	-	-	-	-
PF02027	-	-	-	-	-
PF02028	tmh	-	-	-	-
PF02029	-	c20	c50	d20	d50
PF02030	-	c20	-	-	-
PF02031	-	-	-	d20	-
PF02033	-	-	-	-	-
PF02035	-	-	-	-	-
PF02036	-	-	-	-	-
PF02037	-	-	-	-	-
PF02038	tmh	-	-	-	-
PF02040	tmh	-	-	-	-
PF02041	-	-	-	-	-
PF02042	-	-	-	-	-
PF02043	-	-	-	-	-
PF02044	-	-	-	-	-
PF02045	-	-	-	d20	-
PF02046	tmh	-	-	-	-
PF02048	-	-	-	-	-
PF02049	-	-	-	-	-
PF02050	-	c20	-	-	-
PF02052	-	-	-	-	-
PF02053	-	-	-	-	-
PF02055	-	-	-	-	-
PF02056	-	-	-	-	-
PF02057	-	-	-	-	-
PF02058	-	-	-	-	-
PF02059	-	-	-	-	-
PF02060	tmh	-	-	-	-
PF02061	-	-	-	-	-
PF02063	-	-	-	d20	d50
PF02064	tmh	c20	-	d20	-
PF02065	-	-	-	-	-
PF02066	-	-	-	-	-
PF02067	-	-	-	-	-
PF02068	-	-	-	-	-
PF02069	-	-	-	-	-
PF02070	-	-	-	-	-
PF02072	-	-	-	-	-
PF02073	-	-	-	-	-
PF02074	-	-	-	-	-
PF02075	-	-	-	-	-
PF02076	tmh	-	-	-	-
PF02077	tmh	-	-	-	-
PF02078	-	-	-	-	-
PF02079	-	-	-	d20	d50
PF02080	-	-	-	-	-
PF02081	-	-	-	-	-
PF02082	-	-	-	-	-
PF02083	-	-	-	-	-
PF02084	-	-	-	d20	d50
PF02085	-	-	-	-	-
PF02086	-	-	-	-	-
PF02087	-	-	-	-	-
PF02088	-	-	-	-	-
PF02089	-	-	-	-	-
PF02090	-	c20	-	-	-
PF02091	-	-	-	-	-
PF02092	-	-	-	-	-
PF02093	-	-	-	d20	-
PF02096	tmh	-	-	-	-
PF02097	-	c20	-	d20	-
PF02098	-	-	-	-	-
PF02099	-	-	-	-	-
PF02100	-	-	-	-	-
PF02101	tmh	-	-	d20	-
PF02102	-	-	-	-	-
PF02104	-	-	-	-	-
PF02106	-	-	-	-	-
PF02107	-	-	-	-	-
PF02108	-	-	-	-	-
PF02109	tmh	-	-	-	-
PF02110	-	-	-	-	-
PF02112	-	-	-	-	-
PF02113	-	-	-	-	-
PF02114	-	c20	-	d20	-
PF02115	-	-	-	d20	-
PF02116	tmh	-	-	-	-
PF02117	tmh	-	-	-	-
PF02118	tmh	-	-	-	-
PF02119	-	-	-	-	-
PF02120	-	-	-	-	-
PF02121	-	-	-	-	-
PF02122	-	-	-	-	-
PF02123	-	-	-	-	-
PF02124	tmh	-	-	-	-
PF02126	-	-	-	-	-
PF02127	-	-	-	-	-
PF02128	-	-	-	-	-
PF02129	-	-	-	-	-
PF02130	-	-	-	-	-
PF02132	-	-	-	-	-
PF02133	tmh	-	-	-	-
PF02134	-	-	-	-	-
PF02135	-	-	-	-	-
PF02136	-	-	-	-	-
PF02137	-	-	-	-	-
PF02138	-	-	-	-	-
PF02140	-	-	-	-	-
PF02141	-	-	-	-	-
PF02142	-	-	-	-	-
PF02144	-	-	-	-	-
PF02145	-	-	-	-	-
PF02146	-	-	-	-	-
PF02148	-	-	-	-	-
PF02149	-	-	-	-	-
PF02150	-	-	-	-	-
PF02151	-	-	-	-	-
PF02152	-	-	-	-	-
PF02153	-	-	-	-	-
PF02154	-	-	-	-	-
PF02155	-	-	-	d20	-
PF02156	-	-	-	-	-
PF02157	tmh	-	-	-	-
PF02158	tmh	-	-	d20	d50
PF02159	-	-	-	d20	-
PF02160	-	-	-	-	-
PF02161	-	-	-	d20	d50
PF02163	tmh	-	-	-	-
PF02165	-	-	-	d20	-
PF02166	-	c20	-	d20	d50
PF02167	tmh	-	-	-	-
PF02169	-	-	-	-	-
PF02170	-	-	-	-	-
PF02171	-	-	-	-	-
PF02172	-	-	-	-	-
PF02173	-	-	-	-	-
PF02174	-	-	-	-	-
PF02175	tmh	-	-	-	-
PF02176	-	-	-	-	-
PF02179	-	-	-	-	-
PF02180	-	-	-	-	-
PF02181	-	c20	-	-	-
PF02182	-	-	-	-	-
PF02183	-	c20	-	-	-
PF02184	-	-	-	-	-
PF02185	-	c20	-	-	-
PF02186	-	-	-	-	-
PF02187	-	-	-	-	-
PF02188	-	-	-	-	-
PF02189	-	-	-	-	-
PF02190	-	-	-	-	-
PF02191	-	-	-	-	-
PF02192	-	-	-	-	-
PF02194	-	-	-	-	-
PF02195	-	-	-	-	-
PF02196	-	-	-	-	-
PF02197	-	-	-	-	-
PF02198	-	-	-	-	-
PF02199	-	-	-	-	-
PF02200	-	-	-	-	-
PF02201	-	-	-	-	-
PF02202	-	-	-	-	-
PF02203	tmh	-	-	-	-
PF02204	-	-	-	-	-
PF02206	-	-	-	-	-
PF02207	-	-	-	-	-
PF02208	-	-	-	d20	-
PF02209	-	-	-	-	-
PF02210	-	-	-	-	-
PF02211	-	-	-	-	-
PF02212	-	-	-	-	-
PF02213	-	-	-	-	-
PF02214	-	-	-	-	-
PF02216	-	-	-	d20	-
PF02217	-	-	-	-	-
PF02218	-	-	-	-	-
PF02219	-	-	-	-	-
PF02221	-	-	-	-	-
PF02222	-	-	-	-	-
PF02223	-	-	-	-	-
PF02224	-	-	-	-	-
PF02225	-	-	-	-	-
[truncated: 11,359 more rows]
